# Supplementary material for: A single mutation in rapP induces cheating to prevent cheating in Bacillus subtilis by minimizing public good production
Source: Commun Biol. 2018 Sep 4;1:133. doi: 10.1038/s42003-018-0136-1 (PMC6123732; doi:10.1038/s42003-018-0136-1)
Supplement: Supplementary file 2 — Data Set 1 [file 42003_2018_136_MOESM2_ESM.xlsx]

## Sheet: all data
Probe Name	Function	3610-1_01.RCC	3610-2_02.RCC	3610-3_03.RCC	3noP-1_07.RCC	3noP-2_08.RCC	3noP-3_09.RCC	PS216-1_04.RCC	PS216-2_05.RCC	PS216-3_06.RCC		AVG 3610	SEM 3610	AVG 3noP	SEM 3noP	AVG PS216	SEM PS216		3/noP ratio	t-test	3/PS ratio	t-test	noP/PS ratio	t-test	log2 ratios:	3/noP	3/PS	noP/PS	Probe Name	Function
abbA_ykzF	integral regulator	4551.08	5651.75	7505.69	5413.05	6044.19	6624.1	6065.98	7354.95	6311.02		5902.84	862.113	6027.11	349.704	6577.32	395.199		0.979381	0.903251	0.897454	0.531526	0.916348	0.356796		-0.030058	-0.15609	-0.126032	abbA_ykzF	integral regulator
abh	regulation of transition state genes, similar to AbrB, target of SigX	659.95	579.32	511.55	295.15	225.22	244.11	323.82	313.2	314.64		583.607	42.893	254.827	20.8861	317.22	3.32608		2.29021	0.00699104	1.83975	0.0243862	0.803312	0.092659		1.19548	0.879513	-0.315967	abh	regulation of transition state genes, similar to AbrB, target of SigX
abrB	regulation of transition state genes (-abrBm aprE, ftsZ, kinC, mot, spo, yqxM; +comK, hpr), pleiotropic	9745.68	6367.05	5309.55	13168.4	6610.68	3403.01	13045.4	5636.46	2859.91		7140.76	1337.76	7727.37	2873.79	7180.6	3039.98		0.924087	0.865654	0.994452	0.991247	1.07615	0.902339		-0.1139	-0.0080261	0.105874	abrB	regulation of transition state genes (-abrBm aprE, ftsZ, kinC, mot, spo, yqxM; +comK, hpr), pleiotropic
aprE	subtilisin E, serine alkaline protease, expressed during SP, has extreme mRNA stability	301.47	316.86	485.09	4691.56	3165.73	3125.82	6617.98	5213.76	4404.55		367.807	58.8097	3661.04	515.39	5412.1	646.612		0.100465	0.0224447	0.0679601	0.0154262	0.676454	0.105042		-3.31523	-3.87917	-0.563935	aprE	subtilisin E, serine alkaline protease, expressed during SP, has extreme mRNA stability
bacA	bacilysin; first gene in operon	326.6	341.34	740.87	2111.49	2276.34	2986.24	2544.62	3138.5	2998.61		469.603	135.7	2458.02	268.361	2893.91	179.253		0.191049	0.00734242	0.162273	0.000606558	0.849378	0.257756		-2.38798	-2.62351	-0.235521	bacA	bacilysin; first gene in operon
bcd	isoleucine and valine utilization	511.15	341.34	114.66	787.08	683.71	375.1	887.12	807.73	456.23		322.383	114.849	615.297	123.75	717.027	132.397		0.523948	0.158166	0.449611	0.0888216	0.858122	0.604652		-0.932505	-1.15325	-0.220745	bcd	isoleucine and valine utilization
clpP	Protease machinery	5695.13	3692.13	3810.18	8114.85	3165.15	3078.85	8590.26	3598.29	2959.28		4399.15	648.887	4786.28	1664.47	5049.28	1780.08		0.919115	0.844335	0.871243	0.75805	0.947915	0.919281		-0.121682	-0.198853	-0.0771709	clpP	Protease machinery
codY	negative regulation of srfA and comK, dpp, pleiotropic regulator of sigD-nutritional repression	1450.35	1489.09	1499.37	1733.08	1388.67	1409.1	2029.52	1749.1	1487.09		1479.6	14.9247	1510.28	111.554	1755.24	156.616		0.979686	0.809945	0.842965	0.219632	0.860444	0.278449		-0.0296088	-0.246455	-0.216846	codY	negative regulation of srfA and comK, dpp, pleiotropic regulator of sigD-nutritional repression
comGA	structural component of competence machinery	10.39	7.92	1.75	40.8	26.65	20.6	29.37	26.58	28.28		6.68667	2.56926	29.35	5.98547	28.0767	0.811795		0.227825	0.0468234	0.238157	0.00895748	1.04535	0.851949		-2.134	-2.07001	0.0639888	comGA	structural component of competence machinery
csbD	stress response protein, responds exclusively to sigma-b	1357.59	54.4	44.1	3097.23	48.84	35.72	3321.04	45.92	50.92		485.363	436.123	1060.6	1018.32	1139.29	1090.87		0.457632	0.642972	0.426021	0.621694	0.930925	0.960483		-1.12774	-1.231	-0.103263	csbD	stress response protein, responds exclusively to sigma-b
ctaC	cytochrome caa3 oxidase	391.33	617.39	732.05	983.22	1204.82	1399.84	1166.5	1504.78	1698.23		580.257	100.094	1195.96	120.349	1456.5	155.384		0.485181	0.0181587	0.39839	0.013197	0.821117	0.259673		-1.04341	-1.32775	-0.28434	ctaC	cytochrome caa3 oxidase
def	peptide deformylase	624.2	586.12	705.59	659.05	602.69	577.53	683.03	612.86	524.95		638.637	35.2353	613.09	24.1005	606.947	45.7294		1.04167	0.585755	1.05221	0.614038	1.01012	0.912836		0.0588965	0.0734256	0.0145291	def	peptide deformylase
degQ	hyperproduction of levansucrase and other extracellular degradative enzymes (aprE, nprE, amyE)	376.84	76.15	105.84	3599.24	2055.71	2005.82	4725.51	3786.69	3177.04		186.277	95.6664	2553.59	523.023	3896.41	450.359		0.072947	0.0416129	0.0478072	0.0116325	0.655369	0.12515		-3.77701	-4.38663	-0.60962	degQ	hyperproduction of levansucrase and other extracellular degradative enzymes (aprE, nprE, amyE)
dltA	D-alanyl-D-alanine carrier protein ligase, D-alanine esterification of lipoteichoic acid and wall teichoic acid, lipoteichoic acid biosynthesis, alanine metabolism	2735.48	2307.75	2548.94	947.9	737.71	813.05	887.87	840.11	787.01		2530.72	123.811	832.887	61.4819	838.33	29.1294		3.0385	0.00130267	3.01877	0.00367386	0.993507	0.941505		1.60336	1.59396	-0.00939806	dltA	D-alanyl-D-alanine carrier protein ligase, D-alanine esterification of lipoteichoic acid and wall teichoic acid, lipoteichoic acid biosynthesis, alanine metabolism
dnaJ	chaperone/heat shock protein	490.86	586.12	855.53	445.25	444.12	498.81	437.53	471.57	426.83		644.17	109.199	462.727	18.0446	445.31	13.4884		1.39212	0.236397	1.44657	0.208699	1.03911	0.485842		0.477281	0.532631	0.0553502	dnaJ	chaperone/heat shock protein
epsA	polysaccharide component of matrix	917.95	1316.38	2310.8	766.9	1112.89	1312.52	664.21	1102.09	919.08		1515.04	414.169	1064.1	159.385	895.127	126.971		1.42377	0.395219	1.69255	0.26999	1.18877	0.455766		0.509721	0.759195	0.249475	epsA	polysaccharide component of matrix
folB	dihydroneopterin aldolase	1111.2	1257.91	1261.24	1160.44	1214.01	1240.41	1168.01	1229.85	1239.93		1210.12	49.4677	1204.95	23.5253	1212.6	22.4824		1.00429	0.931113	0.997955	0.966662	0.993697	0.825855		0.00616887	-0.00295362	-0.00912249	folB	dihydroneopterin aldolase
ftsZ	cell-division initiation protein; required for septum formation	10929.4	10078.2	10169.3	12593.2	10221.7	9647.39	12625.2	11020.4	9473.16		10392.3	269.815	10820.8	901.611	11039.6	909.969		0.960401	0.687487	0.941366	0.556323	0.98018	0.872668		-0.0582905	-0.0871717	-0.0288812	ftsZ	cell-division initiation protein; required for septum formation
glpF	Aquaporin/ompF? glpF = glycerol permease; MIP family	69.57	88.39	79.38	66.85	72.97	84.68	75.31	80.66	93.98		79.1133	5.4345	74.8333	5.23072	83.3167	5.55084		1.05719	0.600797	0.94955	0.617183	0.89818	0.328567		0.0802398	-0.0746843	-0.154924	glpF	Aquaporin/ompF? glpF = glycerol permease; MIP family
gsaB	glutamate-1-semialdehyde aminotransferase	379.74	323.66	299.87	553.1	522.83	436.62	562.54	495.71	524.12		334.423	23.6762	504.183	34.8935	527.457	19.3642		0.663297	0.0203025	0.63403	0.00366763	0.955876	0.59919		-0.592273	-0.657377	-0.0651041	gsaB	glutamate-1-semialdehyde aminotransferase
hag	flagellin protein; dependent on formation of basel body; similar to FliC	84047.1	80130.8	113503	48581.2	36326.6	34465.4	44230	35323	27832.8		92560.2	10532.1	39791.1	4427.79	35795.3	4739.35		2.32615	0.0242492	2.58582	0.0192712	1.11163	0.571319		1.21795	1.37062	0.152676	hag	flagellin protein; dependent on formation of basel body; similar to FliC
hutH	histidine utilization	18.36	42.16	52.92	57.39	31.6	38.37	43.68	41.21	40.57		37.8133	10.2106	42.4533	7.71981	41.82	0.948174		0.890704	0.736617	0.904193	0.733129	1.01514	0.942324		-0.166983	-0.145298	0.0216848	hutH	histidine utilization
ilvB	leucine synthesis	7491.4	10181.6	15937.5	11161.6	13522.4	13812.5	11133.4	14541.5	12111.6		11203.5	2491.13	12832.2	839.47	12595.5	1013.16		0.873077	0.588333	0.889483	0.644873	1.01879	0.866272		-0.19582	-0.168961	0.026859	ilvB	leucine synthesis
med	positive regulator of comK, downstream of mecA; putative lipoprotein, no competence effect; may bind and activate KinD	441.58	372.61	432.17	630.67	392.41	342.02	766.62	476.87	341.14		415.453	21.5932	455.033	89.0149	528.21	125.479		0.913017	0.70383	0.786531	0.464736	0.861463	0.661687		-0.131286	-0.346425	-0.215139	med	positive regulator of comK, downstream of mecA; putative lipoprotein, no competence effect; may bind and activate KinD
mmgD	citrate synthase III; early sporulation gene	51.21	54.4	123.48	109.11	63.2	77.4	192.03	156.01	119.65		76.3633	23.5763	83.2367	13.5706	155.897	20.8944		0.917424	0.815921	0.489833	0.065924	0.533922	0.0523202		-0.124339	-1.02964	-0.905299	mmgD	citrate synthase III; early sporulation gene
motB	flagellar motor protein	1115.06	1113.76	1499.37	650.22	491.23	537.18	611.49	499.24	553.52		1242.73	128.321	559.543	47.2389	554.75	32.4096		2.22097	0.0228273	2.24016	0.027085	1.00864	0.93783		1.15119	1.1636	0.0124121	motB	flagellar motor protein
mutS	dna damage machinery	400.03	405.25	308.69	399.85	459.63	394.95	421.72	461.56	414.83		371.323	31.3529	418.143	20.7915	432.703	14.5648		0.888029	0.290656	0.858148	0.179568	0.966351	0.600335		-0.171322	-0.220702	-0.0493807	mutS	dna damage machinery
pbpE	penicillin-binding protein 4* (spore cortex), spore cortex formation, cell wall, peptidoglycan biosynthesis	887.03	674.51	802.61	636.98	395.29	404.87	526.4	396.8	329.13		788.05	61.7797	479.047	79.0151	417.443	57.8748		1.64504	0.0397941	1.8878	0.0120067	1.14757	0.566413		0.718121	0.916707	0.198586	pbpE	penicillin-binding protein 4* (spore cortex), spore cortex formation, cell wall, peptidoglycan biosynthesis
pel	Pectate lyase	307.27	150.95	132.3	4759.05	5242.12	6998.54	5465.78	8016.68	8147.53		196.84	55.4769	5666.57	680.428	7210	872.926		0.0347371	0.0146481	0.027301	0.0148494	0.785932	0.239618		-4.84738	-5.1949	-0.347523	pel	Pectate lyase
pksA	bacillaene production	80.2	77.51	26.46	129.29	85.03	70.79	109.95	112.45	114.26		61.39	17.4823	95.0367	17.6131	112.22	1.24949		0.645961	0.246651	0.54705	0.0999896	0.846878	0.432245		-0.630481	-0.870254	-0.239774	pksA	bacillaene production
ppsA	plipastatin synthetase	878.33	771.06	1552.29	1022.32	1080.14	1559.27	936.07	1090.91	1186.94		1067.23	244.501	1220.58	170.167	1071.31	73.0802		0.874363	0.636915	0.996192	0.988498	1.13933	0.484831		-0.193696	-0.0055049	0.188191	ppsA	plipastatin synthetase
ptsG	Glucose transport/PTS system	8737.88	7590.96	7558.61	5662.17	5736.23	6045.25	4737.56	5313.25	4994.09		7962.48	387.811	5814.55	117.315	5014.97	166.515		1.36941	0.0233306	1.58774	0.00829224	1.15944	0.0210586		0.453551	0.666978	0.213427	ptsG	Glucose transport/PTS system
purF	purine biosynthesis	2574.11	3350.79	2540.12	1690.83	3064.61	3280.63	1492.58	3067.85	3250.32		2821.67	264.74	2678.69	497.851	2603.58	557.993		1.05338	0.81597	1.08377	0.748436	1.02885	0.92489		0.0750233	0.116052	0.041029	purF	purine biosynthesis
qcrA	cytochrome c oxidoreductase	947.9	904.33	1164.22	1584.88	1497.26	1733.26	1714.74	1584.85	1819.95		1005.48	80.3587	1605.13	68.8758	1706.51	67.9921		0.626417	0.00512903	0.589203	0.00290532	0.940592	0.353996		-0.674804	-0.763163	-0.0883585	qcrA	cytochrome c oxidoreductase
rapA	prevents sporulation by dephosphorylating Spo0F-P, induced by ComPA; at end of exponential growth; inhibits Spo0F	1233.91	1218.47	2760.61	3291.47	2734.25	3481.74	3580.85	3285.09	3029.24		1737.66	511.493	3169.15	224.281	3298.39	159.375		0.548305	0.0908265	0.526821	0.0815861	0.960817	0.665508		-0.866949	-0.924615	-0.057666	rapA	prevents sporulation by dephosphorylating Spo0F-P, induced by ComPA; at end of exponential growth; inhibits Spo0F
rapC	negative regulator of srfA, activated by ComA-P and autoregulated by CSF; sigma-H dep	233.83	262.46	229.32	1888.86	2317.13	2756.02	2163.57	2872.39	2824.72		241.87	10.377	2320.67	250.334	2620.23	228.743		0.104224	0.0140731	0.0923088	0.00901499	0.885675	0.427304		-3.26224	-3.43739	-0.17515	rapC	negative regulator of srfA, activated by ComA-P and autoregulated by CSF; sigma-H dep
rapG	sigma-H dep; inhibits srf with H and D; inhibits aprE	129.48	137.35	176.4	92.71	85.03	102.54	109.2	97.14	79.9		147.743	14.5073	93.4267	5.06739	95.4133	8.50213		1.58138	0.0518465	1.54846	0.0478304	0.979178	0.852791		0.661187	0.63083	-0.0303565	rapG	sigma-H dep; inhibits srf with H and D; inhibits aprE
rapP	on plasmid, related to wrinkling; response regulator aspartate phosphatase	13286.1	17799.7	33832.9	40.8	32.75	20.6	27.03	26.58	28.28		21639.6	6234.37	31.3833	5.87114	27.2967	0.508538		689.525	0.074108	792.756	0.0740832	1.14971	0.558804		9.42946	9.63073	0.201274	rapP	on plasmid, related to wrinkling; response regulator aspartate phosphatase
rpsR	ribosomal protein S18	55970.5	59082.2	66492.9	49638.9	43880.1	45350.6	48537.6	43999	36555.8		60515.2	3120.89	46289.9	1727.48	43030.8	3492.55		1.30731	0.0262366	1.40632	0.0207009	1.07574	0.465768		0.386602	0.491928	0.105326	rpsR	ribosomal protein S18
scoC_hpr	negative regulator of sporulation and extracellular proteases (aprE, nprE), MarR txnal family	1725.74	2215.28	3042.85	3112.36	2875.01	2918.1	3165.9	3474.66	2916.63		2327.96	384.368	2968.49	73.0026	3185.73	161.394		0.784223	0.23489	0.730745	0.142449	0.931808	0.313543		-0.350665	-0.45256	-0.101895	scoC_hpr	negative regulator of sporulation and extracellular proteases (aprE, nprE), MarR txnal family
sdpA	production inhibited by abrB	1981.8	2347.19	3845.46	1427.84	1408.2	1784.86	1233.53	1387.04	1263.94		2724.82	570.163	1540.3	122.411	1294.84	46.93		1.76902	0.168473	2.10437	0.127991	1.18957	0.172855		0.822948	1.07339	0.250441	sdpA	production inhibited by abrB
sigA	major RNA polymerase sigma factor	10490.7	9860.64	18124.8	9885.77	6820.39	7036.25	10701.9	7007.6	5104.62		12825.4	2655.95	7914.14	987.784	7604.7	1643.14		1.62056	0.19768	1.68651	0.183959	1.04069	0.881217		0.696496	0.754037	0.0575413	sigA	major RNA polymerase sigma factor
sigB	RNA polymerase ECF-type sigma factor	4038.96	1660.44	3378	3780.24	1346.73	1466.66	3664.44	1341.12	1184.87		3025.8	708.842	2197.88	791.939	2063.48	801.751		1.37669	0.480004	1.46636	0.420084	1.06513	0.910818		0.461206	0.55224	0.0910333	sigB	RNA polymerase ECF-type sigma factor
sigH	expression of vegetative and early stationary phase genes, negatively affected by a.a. availability, pH, LonA/B; stimulated when sporulating and due to nutritional stress	3913.35	3636.37	3995.39	4979.78	4009.16	4105.58	5184.13	4347.15	4048.51		3848.37	108.613	4364.84	308.727	4526.6	339.882		0.881675	0.230745	0.850169	0.17587	0.964265	0.742557		-0.181681	-0.234179	-0.052498	sigH	expression of vegetative and early stationary phase genes, negatively affected by a.a. availability, pH, LonA/B; stimulated when sporulating and due to nutritional stress
sigL	degradative gene expression; utilization of arginine and ornithine and transport of fructose	1732.5	1909.3	2301.98	2171.4	2047.67	2064.04	2375.18	2363.73	1943.73		1981.26	168.286	2094.37	38.8038	2227.55	141.947		0.945993	0.574056	0.889436	0.327563	0.940214	0.450148		-0.0800981	-0.169037	-0.0889393	sigL	degradative gene expression; utilization of arginine and ornithine and transport of fructose
sigM	RNA polymerase ECF-type sigma factor	1157.58	1060.72	1217.14	1165.48	1016.94	932.12	1190.6	1064.42	825.52		1145.15	45.5805	1038.18	68.1972	1026.85	107.051		1.10303	0.271576	1.11521	0.391509	1.01104	0.933866		0.141476	0.157312	0.0158358	sigM	RNA polymerase ECF-type sigma factor
sigV	RNA polymerase ECF-type sigma factor	17.39	14.96	26.46	40.8	26.65	20.6	27.03	26.58	28.28		19.6033	3.49936	29.35	5.98547	27.2967	0.508538		0.667916	0.248471	0.718159	0.156393	1.07522	0.76465		-0.582262	-0.477626	0.104636	sigV	RNA polymerase ECF-type sigma factor
sigW	RNA polymerase ECF-type sigma factor	7487.54	5349.85	6023.96	5718.93	3816.11	3790.02	4913.03	3703.09	3178.28		6287.12	630.97	4441.69	638.666	3931.47	513.633		1.41548	0.109013	1.59918	0.0465314	1.12978	0.56878		0.501291	0.677331	0.17604	sigW	RNA polymerase ECF-type sigma factor
sigX	RNA polymerase ECF-type sigma factor	1288.02	1093.36	1455.28	597.25	471.7	577.53	463.89	432.71	460.78		1278.89	104.577	548.827	38.9812	452.46	9.91573		2.33022	0.0118214	2.82652	0.014985	1.21298	0.124422		1.22047	1.49903	0.27856	sigX	RNA polymerase ECF-type sigma factor
sigY	RNA polymerase ECF-type sigma factor	37.68	43.52	44.1	59.91	39.64	37.71	63.26	40.62	33.95		41.7667	2.05018	45.7533	7.10023	45.9433	8.86984		0.912866	0.636726	0.909091	0.687548	0.995864	0.987495		-0.131525	-0.137504	-0.00597868	sigY	RNA polymerase ECF-type sigma factor
sigZ	RNA polymerase sigma factor SigZ	110.15	114.23	202.86	148.84	81.01	96.59	133.29	88.9	73.28		142.413	30.2463	108.813	20.5125	98.49	17.9748		1.30879	0.416488	1.44597	0.294123	1.10482	0.724599		0.388229	0.532035	0.143806	sigZ	RNA polymerase sigma factor SigZ
sinR	regulation of post-exponential-phase responses (+comK, -aprE, kinB, sigD, etc)	1988.56	2362.15	2813.53	2284.92	2655.53	2513.89	2577.76	3057.84	2527.89		2388.08	238.501	2484.78	107.971	2721.16	168.953		0.961083	0.73812	0.877595	0.324493	0.913132	0.314295		-0.057267	-0.188372	-0.131105	sinR	regulation of post-exponential-phase responses (+comK, -aprE, kinB, sigD, etc)
skfB	major cannibalism reporter, directly activated by Spo0A	694.74	1283.75	2937.01	175.96	168.92	236.17	162.66	151.89	125.03		1638.5	671.151	193.683	21.3403	146.527	11.189		8.45969	0.164085	11.1823	0.156228	1.32183	0.14459		3.0806	3.48314	0.402537	skfB	major cannibalism reporter, directly activated by Spo0A
slrR	transciptional regulator, parallel to SinR, positive regulation of competence and sporulation	119.82	216.22	273.42	123.61	159.72	158.11	106.18	138.35	120.47		203.153	44.8192	147.147	11.7775	121.667	9.30593		1.38062	0.337399	1.66975	0.206935	1.20942	0.16865		0.465314	0.739635	0.274321	slrR	transciptional regulator, parallel to SinR, positive regulation of competence and sporulation
sodA	oxidative stress -- superoxide dismutase	31234.3	32346.6	54277.4	30576.8	20107.3	18762.9	30933.8	20756.1	13854.9		39286.1	7502.51	23149	3734.14	21848.3	4960.4		1.6971	0.151893	1.79813	0.135375	1.05953	0.845043		0.763069	0.846498	0.0834286	sodA	oxidative stress -- superoxide dismutase
SpoIISA	spoIISA two-component apoptosis factor	415.49	373.97	246.96	573.28	398.16	324.16	606.22	503.36	424.76		345.473	50.694	431.867	73.8632	511.447	52.5388		0.799954	0.395985	0.675483	0.0854961	0.844402	0.434485		-0.322012	-0.566009	-0.243998	SpoIISA	spoIISA two-component apoptosis factor
sqhC	hopanoid metabolism	33.82	28.56	1.75	116.67	64.35	72.11	194.29	170.14	174.71		21.3767	9.93011	84.3767	16.3013	179.713	7.40677		0.253348	0.0396872	0.118949	0.000339808	0.469507	0.0155003		-1.98081	-3.07159	-1.09078	sqhC	hopanoid metabolism
srfAA	surfactin production and competence, surfactin sunthetase; comQ/A/Spo0K-dep, CodY/ComP/RapC/CSF-indep	705.37	394.37	326.33	4436.77	4302.75	5252.05	4495.83	5340.92	5363.79		475.357	116.672	4663.86	296.63	5066.85	285.585		0.101924	0.00188248	0.0938171	0.00125418	0.920465	0.383219		-3.29444	-3.41401	-0.119565	srfAA	surfactin production and competence, surfactin sunthetase; comQ/A/Spo0K-dep, CodY/ComP/RapC/CSF-indep
sspB	small acid-soluble spore protein;localized to nucleoide in developing forespore	76.33	169.99	211.68	1170.53	903.76	1307.88	2629.72	3156.16	2694.31		152.667	40.0207	1127.39	118.637	2826.73	165.767		0.135416	0.00873432	0.0540082	0.00249873	0.398832	0.00172157		-2.88453	-4.21068	-1.32615	sspB	small acid-soluble spore protein;localized to nucleoide in developing forespore
sunA	sublancin lantibiotic precursor peptide	12163.3	9163.01	11880.3	5287.55	3394.4	3260.12	27.11	31.2	28.28		11068.9	956.423	3980.69	654.579	28.8633	1.21617		2.78064	0.0053586	383.492	0.00742167	137.915	0.0263562		1.47542	8.58305	7.10764	sunA	sublancin lantibiotic precursor peptide
tnrA	transcriptional repressor, active under N-limitation, upregulates its own expression	439.65	191.75	220.5	493.19	318.87	275.87	454.85	356.18	316.3		283.967	78.2829	362.643	66.4431	375.777	41.1787		0.783047	0.487308	0.755679	0.374964	0.96505	0.876244		-0.35283	-0.404154	-0.0513242	tnrA	transcriptional repressor, active under N-limitation, upregulates its own expression
txpA_yqdB	toxic peptide, inhibited by ratA; Silvaggi et al. 2005	229	243.42	264.6	292.63	259.69	271.24	277.88	281.41	223.56		245.673	10.3384	274.52	9.64935	260.95	18.7228		0.89492	0.1113	0.941457	0.52485	1.052	0.565386		-0.16017	-0.0870321	0.0731379	txpA_yqdB	toxic peptide, inhibited by ratA; Silvaggi et al. 2005
ydcD_endB	MazEF homolog -- endoribonuclease that inactivates cellular mRNAs by cleaving them at specific, but frequently occurring sites (EndoA), toxin	10270.4	14608	26618.3	11379.2	13492.5	13745.7	12161.3	15069.6	12486.2		17165.6	4889.43	12872.5	750.207	13239.1	920.072		1.33351	0.473389	1.29659	0.507914	0.97231	0.773487		0.415228	0.374717	-0.040511	ydcD_endB	MazEF homolog -- endoribonuclease that inactivates cellular mRNAs by cleaving them at specific, but frequently occurring sites (EndoA), toxin
yisP	phytoene synthase	214.51	220.3	361.61	260.47	167.19	189.86	231.95	211.94	158.15		265.473	48.0974	205.84	28.088	200.68	22.0356		1.28971	0.357892	1.32287	0.313531	1.02571	0.892442		0.367044	0.40367	0.0366265	yisP	phytoene synthase
ykoH	PmrA homologue -- two component response regulator (~7 possible Blast matches in B. sub)	170.06	148.23	264.6	211.27	151.68	156.79	247.01	152.48	162.29		194.297	35.7121	173.247	19.0688	187.26	30.0089		1.1215	0.63843	1.03758	0.887601	0.925166	0.716999		0.165434	0.0532184	-0.112215	ykoH	PmrA homologue -- two component response regulator (~7 possible Blast matches in B. sub)
ykzA_ohrB	organic hydroperoxide resistance protein OHR	1524.76	137.35	97.02	3415.09	180.41	101.22	4017.63	250.8	137.45		586.377	469.336	1232.24	1091.66	1468.63	1274.92		0.475862	0.628186	0.399269	0.570099	0.839042	0.89496		-1.07138	-1.32457	-0.253184	ykzA_ohrB	organic hydroperoxide resistance protein OHR
ylaA	unknown function, unique with no similarities	18.36	13.6	35.28	41.62	26.65	27.79	27.03	26.58	28.28		22.4133	6.57844	32.02	4.81127	27.2967	0.508538		0.699979	0.309356	0.821101	0.535527	1.17304	0.429954		-0.514616	-0.284368	0.230249	ylaA	unknown function, unique with no similarities
yndN	Unknown, similar to fosfomycin resistance protein, detoxification	229	190.39	626.21	207.49	135.02	135.62	164.92	134.23	115.51		348.533	139.285	159.377	24.0573	138.22	14.4023		2.18685	0.306309	2.52158	0.269451	1.15307	0.501168		1.12886	1.33433	0.205474	yndN	Unknown, similar to fosfomycin resistance protein, detoxification
yqjL	Unknown function, hypothetical protein, Esterase-lipase superfamily (pfam), hydrolase, lipid metabolism	158.47	121.03	132.3	112.89	54.01	48.29	114.47	52.99	49.68		137.267	11.0896	71.73	20.6461	72.38	21.0667		1.91366	0.0663956	1.89647	0.0714431	0.99102	0.983475		0.936333	0.923318	-0.0130145	yqjL	Unknown function, hypothetical protein, Esterase-lipase superfamily (pfam), hydrolase, lipid metabolism
yqxM (tasA)	most abundant protein matrix component	445.45	579.32	1093.66	298.31	399.31	503.44	293.7	404.45	340.31		706.143	197.575	400.353	59.2182	346.153	32.104		1.7638	0.258078	2.03997	0.207565	1.15658	0.47846		0.818687	1.02855	0.209863	yqxM (tasA)	most abundant protein matrix component
yrpG	sugar phosphate dehydrogenase	11.6	13.6	1.75	40.8	26.65	20.6	28.62	26.58	28.28		8.98333	3.66246	29.35	5.98547	27.8267	0.631013		0.306076	0.055295	0.322832	0.0326025	1.05474	0.823372		-1.70804	-1.63115	0.0768924	yrpG	sugar phosphate dehydrogenase
ywcC	tetR-like transcriptional repressor, parallel pathway to SinR with slr	242.53	354.93	961.36	272.45	247.05	302.33	250.77	280.82	207.41		519.607	223.247	273.943	15.9754	246.333	21.3074		1.89677	0.385885	2.10936	0.345353	1.11208	0.362658		0.923542	1.07681	0.153266	ywcC	tetR-like transcriptional repressor, parallel pathway to SinR with slr

## Sheet: >2fold significantly
Probe Name	Function	3610-1_01.RCC	3610-2_02.RCC	3610-3_03.RCC	3noP-1_07.RCC	3noP-2_08.RCC	3noP-3_09.RCC	PS216-1_04.RCC	PS216-2_05.RCC	PS216-3_06.RCC		AVG 3610	SEM 3610	AVG 3noP	SEM 3noP	AVG PS216	SEM PS216		3/noP ratio	t-test	3/PS ratio	t-test	noP/PS ratio	t-test	log2 ratios:	3/noP	3/PS	noP/PS	Probe Name	Function
pel	Pectate lyase	307.27	150.95	132.3	4759.05	5242.12	6998.54	5465.78	8016.68	8147.53		196.84	55.4769	5666.57	680.428	7210	872.926		0.0347371	0.0146481	0.027301	0.0148494	0.785932	0.239618		-4.84738	-5.1949	-0.347523	pel	pectate lyase
degQ	hyperproduction of levansucrase and other extracellular degradative enzymes (aprE, nprE, amyE)	376.84	76.15	105.84	3599.24	2055.71	2005.82	4725.51	3786.69	3177.04		186.277	95.6664	2553.59	523.023	3896.41	450.359		0.072947	0.0416129	0.0478072	0.0116325	0.655369	0.12515		-3.77701	-4.38663	-0.60962	degQ	hyperproduction extracellular degradative enzymes (aprE, nprE, amyE)
sspB	small acid-soluble spore protein;localized to nucleoide in developing forespore	76.33	169.99	211.68	1170.53	903.76	1307.88	2629.72	3156.16	2694.31		152.667	40.0207	1127.39	118.637	2826.73	165.767		0.135416	0.00873432	0.0540082	0.00249873	0.398832	0.00172157		-2.88453	-4.21068	-1.32615	sspB	small acid-soluble spore protein; localized to nucleoid in developing forespore
aprE	subtilisin E, serine alkaline protease, expressed during SP, has extreme mRNA stability	301.47	316.86	485.09	4691.56	3165.73	3125.82	6617.98	5213.76	4404.55		367.807	58.8097	3661.04	515.39	5412.1	646.612		0.100465	0.0224447	0.0679601	0.0154262	0.676454	0.105042		-3.31523	-3.87917	-0.563935	aprE	subtilisin E, serine alkaline protease, expressed during SP, has extreme mRNA stability
rapC	negative regulator of srfA, activated by ComA-P and autoregulated by CSF; sigma-H dep	233.83	262.46	229.32	1888.86	2317.13	2756.02	2163.57	2872.39	2824.72		241.87	10.377	2320.67	250.334	2620.23	228.743		0.104224	0.0140731	0.0923088	0.00901499	0.885675	0.427304		-3.26224	-3.43739	-0.17515	rapC	response regulator, activated by ComA-P and autoregulated by CSF; sigma-H dep
srfAA	surfactin production and competence, surfactin sunthetase; comQ/A/Spo0K-dep, CodY/ComP/RapC/CSF-indep	705.37	394.37	326.33	4436.77	4302.75	5252.05	4495.83	5340.92	5363.79		475.357	116.672	4663.86	296.63	5066.85	285.585		0.101924	0.00188248	0.0938171	0.00125418	0.920465	0.383219		-3.29444	-3.41401	-0.119565	srfAA	surfactin production and competence, surfactin synthetase; comQ/A/Spo0K-dep, CodY/ComP/RapC/CSF-indep
sqhC	hopanoid metabolism	33.82	28.56	1.75	116.67	64.35	72.11	194.29	170.14	174.71		21.3767	9.93011	84.3767	16.3013	179.713	7.40677		0.253348	0.0396872	0.118949	0.000339808	0.469507	0.0155003		-1.98081	-3.07159	-1.09078	sqhC	hopanoid metabolism in forespore
bacA	bacilysin; first gene in operon	326.6	341.34	740.87	2111.49	2276.34	2986.24	2544.62	3138.5	2998.61		469.603	135.7	2458.02	268.361	2893.91	179.253		0.191049	0.00734242	0.162273	0.000606558	0.849378	0.257756		-2.38798	-2.62351	-0.235521	bacA	bacilysin; first gene in operon
ctaC	cytochrome caa3 oxidase	391.33	617.39	732.05	983.22	1204.82	1399.84	1166.5	1504.78	1698.23		580.257	100.094	1195.96	120.349	1456.5	155.384		0.485181	0.0181587	0.39839	0.013197	0.821117	0.259673		-1.04341	-1.32775	-0.28434	ctaC	cytochrome caa3 oxidase; repressed by Abh & AbrB; expressed in anaerobic conditions
rapA	prevents sporulation by dephosphorylating Spo0F-P, induced by ComPA; at end of exponential growth; inhibits Spo0F	1233.91	1218.47	2760.61	3291.47	2734.25	3481.74	3580.85	3285.09	3029.24		1737.66	511.493	3169.15	224.281	3298.39	159.375		0.548305	0.0908265	0.526821	0.0815861	0.960817	0.665508		-0.866949	-0.924615	-0.057666	rapA	prevents sporulation by dephosphorylating Spo0F-P, induced by ComPA; at end of exponential growth; inhibits Spo0F
abh	regulation of transition state genes, similar to AbrB, target of SigX	659.95	579.32	511.55	295.15	225.22	244.11	323.82	313.2	314.64		583.607	42.893	254.827	20.8861	317.22	3.32608		2.29021	0.00699104	1.83975	0.0243862	0.803312	0.092659		1.19548	0.879513	-0.315967	abh	regulation of transition state genes, similar to AbrB, target of SigX
motB	flagellar motor protein	1115.06	1113.76	1499.37	650.22	491.23	537.18	611.49	499.24	553.52		1242.73	128.321	559.543	47.2389	554.75	32.4096		2.22097	0.0228273	2.24016	0.027085	1.00864	0.93783		1.15119	1.1636	0.0124121	motB	flagellar motor protein
hag	flagellin protein; dependent on formation of basel body; similar to FliC	84047.1	80130.8	113503	48581.2	36326.6	34465.4	44230	35323	27832.8		92560.2	10532.1	39791.1	4427.79	35795.3	4739.35		2.32615	0.0242492	2.58582	0.0192712	1.11163	0.571319		1.21795	1.37062	0.152676	hag	flagellin protein; dependent on formation of basel body; similar to FliC
sigX	RNA polymerase ECF-type sigma factor	1288.02	1093.36	1455.28	597.25	471.7	577.53	463.89	432.71	460.78		1278.89	104.577	548.827	38.9812	452.46	9.91573		2.33022	0.0118214	2.82652	0.014985	1.21298	0.124422		1.22047	1.49903	0.27856	sigX	RNA polymerase ECF-type sigma factor
dltA	D-alanyl-D-alanine carrier protein ligase, D-alanine esterification of lipoteichoic acid and wall teichoic acid, lipoteichoic acid biosynthesis, alanine metabolism	2735.48	2307.75	2548.94	947.9	737.71	813.05	887.87	840.11	787.01		2530.72	123.811	832.887	61.4819	838.33	29.1294		3.0385	0.00130267	3.01877	0.00367386	0.993507	0.941505		1.60336	1.59396	-0.00939806	dltA	D-alanyl-D-alanine carrier protein ligase, D-alanine esterification of lipoteichoic acid and wall teichoic acid, lipoteichoic acid biosynthesis, alanine metabolism
sunA	sublancin lantibiotic precursor peptide	12163.3	9163.01	11880.3	5287.55	3394.4	3260.12	27.11	31.2	28.28		11068.9	956.423	3980.69	654.579	28.8633	1.21617		2.78064	0.0053586	383.492	0.00742167	137.915	0.0263562		1.47542	8.58305	7.10764	sunA	sublancin lantibiotic precursor peptide
rapP	on plasmid, related to wrinkling; response regulator aspartate phosphatase	13286.1	17799.7	33832.9	40.8	32.75	20.6	27.03	26.58	28.28		21639.6	6234.37	31.3833	5.87114	27.2967	0.508538		689.525	0.074108	792.756	0.0740832	1.14971	0.558804		9.42946	9.63073	0.201274	rapP	on plasmid, related to wrinkling; response regulator aspartate phosphatase
																															-5
																															-4
																															-3
																															-2
																															-1
																															0
																															1
																															2
																															3
																															4
																															5
