# Supplementary material for: A single mutation in rapP induces cheating to prevent cheating in Bacillus subtilis by minimizing public good production
Source: Commun Biol. 2018 Sep 4;1:133. doi: 10.1038/s42003-018-0136-1 (PMC6123732; doi:10.1038/s42003-018-0136-1)
Supplement: Supplementary file 3 — Data Set 2 [file 42003_2018_136_MOESM3_ESM.xlsx]

## Sheet: rapP homologs (Table 2)
Species	Strain	Source	rapP?	Sequence	236 residue	Notes
B. subtilis subsp. subtilis	516_BAMY	genome seq	Yes	TACTCTATATTTAAAGAACAAAAAGATGCTCAGGGGA-ACCTTACATATGGCAAAGAAATGGTCCAATGTCAGTTTGTTATCTTTTGAAA-TGGCTAGATAAAATGTGTTATGAGGACGCTTTAGAAACAGCTGAAAAAGCCTTAAATGATGCTATAAAAATAGGGGAGCAACATTTAATTGGTTCAGCTCATTTTAATGTGGAATTATGTTATAATAATCTTGAAGAACTTGACAATACTGAGAAACATTTTCAAACCGCCTATGAAATTCATAAGAATCGAAAGCACATTTATGAGTCCAAAGCGATTTTTAATCTGGCATATGTCAAAGCAAAGAAGAATGATTTAAAGGCTGCATTAGAATTATAT	--	∆bp597, frameshift after aa198 & truncates after 3aa so there is no 236th aa, but the sequence there is AAT; also an extra 7bp insertion after bp899
B. subtilis subsp. subtilis	ATCC 9799	PCR	No	--	--
B. subtilis subsp. subtilis	AUSI125	PCR	No	--	--
B. subtilis subsp. subtilis	AUSI150	PCR	No	--	--
B. subtilis subsp. subtilis	AUSI165	PCR	No	--	--
B. subtilis subsp. subtilis	AUSI323	PCR	No	--	--
B. subtilis subsp. subtilis	AUSI346	PCR	No	--	--
B. subtilis subsp. subtilis	AUSI350	PCR	No	--	--
B. subtilis subsp. subtilis	AUSI98	PCR	No	--	--
B. subtilis subsp. subtilis	B4068	genome seq	Yes	TACTCTATATTTAAAGAGCAAAAAGATGCTCAGGGGA-ACCTTACATATGGCAAAGAAATGGTCCAATGTCAGTTTGTTATCTTTGGGAACTGGCTAGATAAAATGTGTTATGAGGATGCTTTAGAAACAGCTGAAAAAGCCTTAAATGATGCTATAAAAATAGGGGAGCAACATTTAATTGGTTCAGCTCATTTTAACGTGGGATTATGTTATAATAACCTTGAAGAACTTGACAATGCTGAGAAACATTTTCAAATCGCCTATGAAATTCATAAGGATCGAAAACACATTTATGAGTCCAAAGCGATTTTTAATCTGGCATATGTCAAAGCAAAGAAAAATGATTTAAAGGCTGCATTAGAATTATAC	Asn
B. subtilis subsp. subtilis	B4070	genome seq	Yes	TACTCTATATTTAAAGAGCAAAAAGATGCTCAGGGGA-ACCTTACATATGGCAAGGAAATGGTCCAATGTCAGTTTGTTATCTTTGGGAACTGGCTAGATAAAATGTGTTATGAGGACGCTTTAGAAACAGCTGAAAAAGCCTTAAATGATGCTATAAAAATAGGGGAACAACATTTAATTGGTTCAGCTCATTTTAATGTGGGATTATGTTATAATAATCTTGGAGAACTTGACAATGCTGAGAATCATTTTCAAATCGCCTATGAAATTCATAAGAATCGAAAGCACATTTATGAGTCCAAAGCGATTTTTAATCTGGCGTATGTCAAAGCAAAGAAGAATGATTTAAAGGCTGCGTTAGAATTATAC	Asn
B. subtilis subsp. subtilis	B4073	genome seq	Yes	TACTCTATATTTAAAGAGCAAAAAGATGCTCAGGGGA-ACCTTACATATGGCAAAGAAATGGTCCAATGTCAGTTTGTTATCTTTGGGAACTGGCTAGATAAAATGTGTTATGAGGATGCTTTAGAAACAGCTGAAAAAGCCTTAAATGATGCTATAAAAATAGGGGAGCAACATTTAATTGGTTCAGCTCATTTTAACGTGGGATTATGTTATAATAACCTTGAAGAACTTGACAATGCTGAGAAACATTTTCAAATCGCCTATGAAATTCATAAGGATCGAAAACACATTTATGAGTCCAAAGCGATTTTTAATCTGGCATATGTCAAAGCAAAGAAAAATGATTTAAAGGCTGCATTAGAATTATAC	Asn
B. subtilis subsp. subtilis	BS5	PCR	No	--	--
B. subtilis subsp. subtilis	CO39	PCR	No	--	--
B. subtilis subsp. subtilis	D7XPN1	genome seq	Yes	TACTCTATATTTAAAGAGCAAAAAGATGCTCAGGGGA-ACCTTACATATGGCAAGGAAATGGTCCAATGTCAGTTTGTTATCTTTGGGAACTGGCTAGATAAAATGTGTTATGAGGACGCTTTAGAAACAGCTGAAAAAGCCTTAAATGATGCTATAAAAATAGGGGAACAACATTTAATTGGTTCAGCTCATTTTAATGTGGGATTATGTTATAATAATCTTGAAGAACTTGACAATGCTGAGAAACATTTTCAAATCGCCTATGAAATTCATAAGAATCGAAAACACATTTATGAGTCCAAAGCGATTTTTAATCTGGCATATGTCAAAGCAAAGAAAAATGATTTAAAGGCTGCATTAGAATTATAC	Asn	confirmed by Even-Tov et al, PLoS Bio 2016
B. subtilis subsp. subtilis	EN001	PCR	No	--	--
B. subtilis subsp. subtilis	EN006	PCR	Yes	TACTCTATATTTAAAGAGCAAAAAGATGCTCAGGGGA-ACCTTACATATGGCAAAGAAATGGTCCAATGTCAGTTTGTTATCTTTGGGAACTGGCTAGATAAAATGTGTTATGAGGACGCTTTAGAAACAGCTGAAAAAGCCTTAAATGATGCTATAAAAATAGGAGAGCAACATTTAATTGGTTCAGCTCATTTTAATGTGGGATTATGTTATAAAAATCTTGAAGAACTTGCCAATACTGAGAAATATTTTAAAATCGCCTATGAAATTCATAAGAATCGAAAGCACATTTATGAGTCCAAAGCGATTTTTAATCTGGCATATGTCAAAGCAAAGAAGAATGATTTAAAGGCTGCATTAGAATTATAT	Asn
B. subtilis subsp. subtilis	EN010	PCR	No	--	--
B. subtilis subsp. subtilis	EN011	PCR	Yes	TACTCTATATTTAAAGAGCAAAAAGATGCTCAGGGGA-ACCTTACATATGGCAAAGAAATGGTCCAATGTCAGTTTGTTATCTTTGGGAACTGGCTAGATAAAATGTGTTATGAGGACGCTTTAGAAACAGCTGAAAAAGCCTTAAATGATGCTATAAAAATAGGAGAGCAACATTTAATTGGTTCAGCTCATTTTAATGTGGGATTATGTTATAAAAATCTTGAAGAACTTGCCAATACTGAGAAATATTTTAAAATCGCCTATGAAATTCATAAGAATCGAAAGCACATTTATGAGTCCAAAGCGATTTTTAATCTGGCATATGTCAAAGCAAAGAAGAATGATTTAAAGGCTGCATTAGAATTATAT	Asn
B. subtilis subsp. subtilis	EN012	PCR	Yes	TACTCTATATTTAAAGAGCAAAAAGATGCTCAGGGGA-ACCTTACATATGGCAAAGAAATGGTCCAATGTCAGTTTGTTATCTTTGGGAACTGGCTAGATAAAATGTGTTATGAGGACGCTTTAGAAACAGCTGAAAAAGCCTTAAATGATGCTATAAAAATAGGGGAACAACATTTAATTGGTTCAGCTCATTTTAATGTGGGATTATGTTATAATAATCTTGAAGAACTTGACAATGCTGAGAAACATTTTCAAATCGCCTATGAAATTCATAAGAATCGAAAGCACATTTATGAGTCCAAAGCGATTTTTAATCTGGCGTATGTCAAAGCAAAGAAGAATGATTTAAAGGCTGCGTTAGAATTATAT	Asn
B. subtilis subsp. subtilis	FENS 0	PCR	No	--	--
B. subtilis subsp. subtilis	FENS 1-1-1	PCR	No	--	--
B. subtilis subsp. subtilis	FENS 1-1-3	PCR	Yes	TACTCTATATTTAAAGAGCAAAAAGATGCTCAGGGTA-ATCTTACATATGGCAAAGAAATGGTCCAGTGTCAGTTTGTTATCTTCGGGAACTGGCTAGATAAAATGTGTTATGAAGATGCTTTAGAAACAGCTGAAAAAGCTTTAAAAGATGCCCTAGAAATAGGGGAGCAACATTTAATTGGTTCAGCTCATTTTAACGTGGGTTTATGTTATAATAACCTTGAAGAACTTGACAATGCTGAGAAACATTTTCAAATTTCTTATGAAATTCATAAGGATCGAAAGCACATTTATGAGTCAAAAGCGATTTTTAATCTGGCATATGTCAAAGCAAAGAAGAATGATTTAAAGGCTGCATTAGAATTATAT	Asn	frameshift after aa251 (insert after bp753)
B. subtilis subsp. subtilis	FENS 1-2-1	PCR	No	--	--
B. subtilis subsp. subtilis	FENS 1-2-2	PCR	Yes	TACTCTATATTTAAAGAGCAAAAAGATGCTCAGGGGA-ACCTTACATATGGCAAGGAAATGGTCCAATGTCAGTTTGTTATCTTTGGGAACTGGCTAGATAAAATGTGTTATGAGGACGCTTTAGAAACAGCTGAAAAAGCCTTAAATGATGCTATAAAAATAGGGGAACAACATTTAATTGGTTCAGCTCATTTTAATGTGGGATTATGTTATAATAATCTTGAAGAACTTGACAATGCTGAGAAACATTTTCAAATCGCCTATGAAATTCATAAGAATCGAAAGCACATTTATGAGTCCAAAGCGATTTTTAATCTGGCGTATGTCAAAGCAAAGAAGAATGATTTAAAGGCTGCGTTAGAATTATAT	Asn	frameshift after aa252 (insert after bp758)
B. subtilis subsp. subtilis	FENS 1-3-3	PCR	No	--	--
B. subtilis subsp. subtilis	FENS 1-3-5	PCR	No	--	--
B. subtilis subsp. subtilis	FENS 2-3-14	PCR	No	--	--
B. subtilis subsp. subtilis	FENS 2-3-5	PCR	No	--	--
B. subtilis subsp. subtilis	FENS 2-3-7	PCR	No	--	--
B. subtilis subsp. subtilis	FENS 2-3-8	PCR	No	--	--
B. subtilis subsp. subtilis	HIKE MIN-7	PCR	No	--	--
B. subtilis subsp. subtilis	HLR11	PCR	No	--	--
B. subtilis subsp. subtilis	Ia1a	genome seq	Yes	TACTCTATATTTAAAGAGCAAAAAGATGCTCAGGGTA-ATCTTACATATGGCAAAGAAATGGTCCAGTGTCAGTTTGTTATCTTTGGGAACTGGCTAGATAAAATGTGTTATGAGGATGCTTTAGAAACAGCTGAAAAAGCTTTAAAAGATGCCCTAGAAATAGGAGAGCAACATTTAATTGGTTCAGCTCATTTTAACGTGGGATTATGTTATAATAACCTTGAAGAACTTGACAATGCTGAGAAACATTTTCAAATTGCCTATGAAATTCATAAGTATCGAAAGCACATTTATGAGTCCAAAGCGATTTTTAATCTGGCATATGTCAAAGCAAAGAAGAATGATTTAAAGGCTGCATTAGAATTATAC	Asn
B. subtilis subsp. subtilis	JRS6	genome seq	Yes	TACTCTATATTTAAAGAACAAAAAGATGCTCAGGGGA-ACCTTACATATGGAAAAGAAATGGTCCAATGTCAGTTTGTTATCTTTGGGAACTGGCTAGATAAAATGTGTTATGAGGACGCTTTAGAAACAGCTGAAAAAGCCTTAAATGATGCTATAAAAATAGGGGAGCAACATTTAATTGGTTCAGCTCATTTTAATGTGGAATTATGTTATAATAATCTTGAAGAACTTGACAATACTGAGAAACATTTTCAAACCGCCTATGAAATTCATAAGAATCGAAAGCACATTTATGAGTCCAAAGCGATTTTTAATCTGGCATATGTCAAAGCAAAGAAGAATGATTTAAAGGCTGCATTAGAATTATAT	Asn	nonsense mutation after aa367, truncating 20aa
B. subtilis subsp. subtilis	JRS7	genome seq	Yes	TACTCTATATTTAAGGAGCAAAAAGATGCTCAGGGTA-ACCTTACATATGGCAAAGAAATGGTCCAATGTCAATTTGTTATATTTGGGAATTGGCTAGACAAAATGTGTTATGAGGATGCTTTAGAAACAGCTGAAAAAGCTTTAAAAGATGCCTTAGAAATAGGGGAGCAACATTTAATTGGTTCAGCTCATTTTAATGTGGGGTTATGTTATAATAACCTTGAAGAACTTGACAATGCTGAGAAACATTTTCAAATTGCCTATGAAATTCATAAGGATCGAAAGCACATTTATGAGTCCAAAGCGATTTTTAATCTTGCATATGTCAAAGCAAAGAAGAATGATGTAAAGGCTGCATTAGAATTATAC	Asn
B. subtilis subsp. subtilis	LN121	PCR	No	--	--
B. subtilis subsp. subtilis	LN123	PCR	No	--	--
B. subtilis subsp. subtilis	LN124	PCR	No	--	--
B. subtilis subsp. subtilis	LN125	PCR	No	--	--
B. subtilis subsp. subtilis	LN126	PCR	Yes	TACTCTATATTTAAAGAGCAAAAAGATGCTCAGGGGA-ACCTTACATATGGCAAGGAAATGGTCCAATGTCAGTTTGTTATCTTTGGGAACTGGCTAGATAAAATGTGTTATGAGGACGCTTTAGAAACAGCTGAAAAAGCCTTAAATGATGCTATAAAAATAGGGGAACAACATTTAATTGGTTCAGCTCATTTTAATGTGGGATTATGTTATAATAATCTTGAAGAACTTGACAATGCTGAGAAACATTTTCAAATCGCCTATGAAATTCATAAGAATCGAAAGCACATTTATGAGTCCAAAGCGATTTTTAATCTGGCGTATGTCAAAGCAAAGAAGAATGATTTAAAGGCTGCGTTAGAATTATAT	Asn
B. subtilis subsp. subtilis	LN132	PCR	No	--	--
B. subtilis subsp. subtilis	LN139	PCR	Yes	TACTCTATATTTAAAGAGCAAAAAGATGCTCTGGGGA-ACCTTACATATGGCAAGGAAATGGTCCAATGTCAGTTTGTTATCTTTGGGAACTGGCTAGATAAAATGTGTTATGAGGACGCTTTAGAAACAGCTGAAAAAGCCTTAAATGATGCTATAAAAATAGGGGAACAACATTTAATTGGTTCAGCTCATTTTAATGTGGGATTATGTTATAATAATCTTGAAGAACTTGACAATGCTGAGAAACATTTTCAAATCGCCTATGAAATTCATAAGAATCGAAAGCACATTTATGAGTCCAAAGCGATTTTTAATCTGGCGTATGTCAAAGCAAAGAAGAATGATTTAAAGGCTGCGTTAGAATTATAT	Asn
B. subtilis subsp. subtilis	LN140	PCR	No	--	--
B. subtilis subsp. subtilis	LN141	PCR	No	--	--
B. subtilis subsp. subtilis	LN142	PCR	No	--	--
B. subtilis subsp. subtilis	LN143	PCR	Yes	TACTCTATATTTAAAGAGCAAAAAGATGCTCAGGGTA-ATCTTACATATGGCAAAGAAATGGTCCAGTGTCAGTTTGTTATCTTCGGGAACTGGCTAGATAAAATGTGTTATGAAGATGCTTTAGAAACAGCTGAAAAAGCTTTAAAAGATGCCCTAGAAATAGGGGAGCAACATTTAATTGGTTCAGCTCATTTTAACGTGGGTTTATGTTATAATAACCTTGAAGAACTTGACAATGCTGAGAAACATTTTCAAATTTCTTATGAAATTCATAAGGATCGAAAGCACATTTATGAGTCAAAAGCGATTTTTAATCTGGCATATGTCAAAGCAAAGAAGAATGATTTAAAGGCTGCATTAGAATTATAT	Asn
B. subtilis subsp. subtilis	LN144	PCR	No	--	--
B. subtilis subsp. subtilis	LN145	PCR	No	--	--
B. subtilis subsp. subtilis	LN146	PCR	No	--	--
B. subtilis subsp. subtilis	LN147	PCR	No	--	--
B. subtilis subsp. subtilis	LN148	PCR	Yes	TACTCTATATTTAAAGAGCAAAAAGATGTTCATGGGA-ACCTTACATATGGCAAAGAAATGGTCCAATGTCAGTTTGTTATCTTTGGGAACTGGCTAGATAAAATGTGTTATGAGGATGCTTTAGAAACAGCTGAAAAAGCTTTAAAAGATGCCCTAGAAATAGGGGAGCAACATTTAATTGGTTCAGCTCATTTTAACGTGGGATTATGTTATAATAACCTTGAAGAACTTGACAATGCTGAGAAACATTTTCAAATCGCCTATGAAATTCATAAGGATCGAAAGCACATTTATGAGTCAAAAGCGATTTTTAATCTGGCATATGTCAAAGCAAAGAAGAATGATTTAAAGGCTGCATTAGAATTATAT	Asn
B. subtilis subsp. subtilis	LN149	PCR	No	--	--
B. subtilis subsp. subtilis	LN150	PCR	Yes	TACTCTATATTTAAAGAACAAAAAGATGCTCAGGGTA-ATCTTACATATGGCAAAGAAATGGTCCAGTGTCAGTTTGTTATCTTCGGGAACTGGCTAGATAAAATGTGTTATGAGGATGCTTTAGAAACAGCTGAAAAAGCTTTAAAAGATGCCCTAGAAATAGGGGAGCAACATTTAATTGGTTCAGCTCATTTTAACGTGGGATTATGTTATAATAACCTTGAAGAACTTGACAATGCTGAGAAACATTTTCAAATCGCCTATGAAATTCATAAGGATCGAAAGCACATTTATGAGTCAAAAGCGATTTTTAATCTGGCATATGTCAAAGCAAAGAAGAATGATTTAAAGGCTGCATTAGAATTATAT	Asn
B. subtilis subsp. subtilis	LN151	PCR	No	--	--
B. subtilis subsp. subtilis	LN152	PCR	Yes	TACTCTATATTTAAAGAGCAAAAAGATGCTCAGGGGA-ACCTTACATATGGCAAAGAAATGGTCCAATGTCAGTTTGTTATCTTTGGGAACTGGCTAGATAAAATGTGTTATGAGGACGCTTTAGAAACAGCTGAAAAAGCCTTAAATGATGCTATAAAAATAGGAGAGCAACATTTAATTGGTTCAGCTCATTTTAATGTGGGATTATGTTATAAAAATCTTGAAGAACTTGCCAATACTGAGAAATATTTTAAAATCGCCTATGAAATTCATAAGAATCGAAAGCACATTTATGAGTCCAAAGCGATTTTTAATCTGGCATATGTCAAAGCAAAGAAGAATGATTTAAAGGCTGCATTAGAATTATAT	Asn
B. subtilis subsp. subtilis	LN153	PCR	Yes	TATTCTATATTTAAGGATCAAAAAGATGCTCAGGGTA-ACCTTACATATGGAAAAGAAATGGTCCAATGTCAGTTTGTTATCTTTGGGAATTGGCTAGATAAAATGTGTTATGAGGATGCTTTAGCAACAGCTGAAAAGGCTTTAAATGATGCCCTAAAAATAGGGGAGCAACATTTAATTGGTTCAGCTCATTTTAACGTGGGATTATGTTATAATAACCTTGAAGAACTTGACAAAGCTGAGAAACATTTTCAAATCGCCTATGAAATTCATAAGAACCGAAAACACATTTATGAGTCCAAAGCGATTTTTAATCTGGCATATGTCAAAGCAAAGAAAAATGATTTAAAGGCTGCATTAGAATTATAT	Asn
B. subtilis subsp. subtilis	LN154	PCR	No	--	--
B. subtilis subsp. subtilis	LN155	PCR	Yes	TACTCTATATTTAAAGAACAAAAAGATGCTCAGGGTA-ATCTTACATATGGAAAAGAAATGGTCCAGTGTCAGTTTGTTATCTTCGGGAACTGGCTAGATAAAATGTGTTATGAGGACGCTTTAGAAACAGCTGAAAAAGCTTTAAAAGATGCCCTAGAAATAGGGGAGCAACATTTAATTGGTTCAGCTCATTTTAACGTGGGATTATGTTATAATAACCTTGAAGAACTTGACAATGCTGAGAAACATTTTCAAATCGCCTATGAAATTCATAAGGATCGAAAGCACATTTATGAGTCAAAAGCGATTTTTAATCTGGCATATGTCAAAGCAAAGAAGAATGATTTAAAGGCTGCATTAGAATTATAT	Asn
B. subtilis subsp. subtilis	LN156	PCR	Yes	TACTCTATATTTAAAGAACAAAAAGATGCTCAGGGTA-ATCTTACATATGGAAAAGAAATGGTCCAGTGTCAGTTTGTTATCTTCGGGAACTGGCTAGATAAAATGTGTTATGAGGACGCTTTAGAAACAGCTGAAAAAGCTTTAAAAGATGCCCTAGAAATAGGGGAGCAACATTTAATTGGTTCAGCTCATTTTAACGTGGGATTATGTTATAATAACCTTGAAGAACTTGACAATGCTGAGAAACATTTTCAAATCGCCTATGAAATTCATAAGGATCGAAAGCACATTTATGAGTCAAAAGCGATTTTTAATCTGGCATATGTCAAAGCAAAGAAGAATGATTTAAAGGCTGCATTAGAATTATAT	Asn
B. subtilis subsp. subtilis	LN157	PCR	No	--	--
B. subtilis subsp. subtilis	LN158	PCR	No	--	--
B. subtilis subsp. subtilis	LN159	PCR	No	--	--
B. subtilis subsp. subtilis	LN160	PCR	No	--	--
B. subtilis subsp. subtilis	LN161	PCR	Yes	TACTCTATATTTAAAGAACAAAAAGATGCTCAGGGTA-ATCTTACATATGGAAAAGAAATGGTCCAGTGTCAGTTTGTTATCTTCGGGAACTGGCTAGATAAAATGTGTTATGAGGACGCTTTAGAAACAGCTGAAAAAGCTTTAAAAGATGCCCTAGAAATAGGGGAGCAACATTTAATTGGTTCAGCTCATTTTAACGTGGGATTATGTTATAATAACCTTGAAGAACTTGACAATGCTGAGAAACATTTTCAAATCGCCTATGAAATTCATAAGGATCGAAAGCACATTTATGAGTCAAAAGCGATTTTTAATCTGGCATATGTCAAAGCAAAGAAGAATGATTTAAAGGCTGCATTAGAATTATAT	Asn
B. subtilis subsp. subtilis	LN162	PCR	No	--	--
B. subtilis subsp. subtilis	LN163	PCR	Yes	TACTCTATATTTAAAGAGCAAAAAGATGCTCAGGGGA-ACCTTACATATGGCAAAGAAATGGTCCAATGTCAGTTTGTTATCTTTGGGAACTGGCTAGATAAAATGTGTTATGAGGACGCTTTAGAAACAGCTGAAAAAGCCTTAAATGATGCTATAAAAATAGGGGAGCAACATTTAATTGGTTCAGCTCATTTTAATGTGGGATTATGTTATAAAAATCTTGAAGAACTTTACAATACTGAGAAATATTTTCAAATCGCCTATGAAATTTATAAGAATCGAAAGCACATTTATGAGTCCAAAGCGATTTTTAATCTGGCATATGTCAAAGCAAAGAAGAATGATTTAAAGGCTGCATTAGAATTATAT	Asn
B. subtilis subsp. subtilis	LN165	PCR	No	--	--
B. subtilis subsp. subtilis	LN166	PCR	No	--	--
B. subtilis subsp. subtilis	LN168	PCR	No	--	--
B. subtilis subsp. subtilis	natto IAM11631	genome seq	Yes	TATTCTATATTTAAGGATCAAAAAGATGCTCAGGGTA-ACCTTACATATGGAAAAGAAATGGTCCAATGTCAGTTTGTTATCTTTGGGAATTGGCTAGATAAAATGTGTTATGAGGATGCTTTAGCAACAGCTGAAAAGGCTTTAAATGATGCCCTAAAAATAGGGGAGCAACATTTAATTGGTTCAGCTCATTTTAACGTGGGATTATGTTATAATAACCTTGAAGAACTTGACAAAGCTGAGAAACATTTTCAAATCGCCTATGAAATTCATAAGAACCGAAAACACATTTATGAGTCCAAAGCGATTTTTAATCTGGCATATGTCAAAGCAAAGAAAAATGATTTAAAGGCTGCATTAGAATTATAC	Asn	on pLS32 plasmid
B. subtilis subsp. subtilis	natto IFO3335	PCR	No	--	--
B. subtilis subsp. subtilis	NCIB 3610	PCR & genome seq	Yes	TACTCTATATTTAAAGAACAAAAAGATGCTCAGGGTA-ATCTTACATATGGAAAAGAAATGGTCCAGTGTCAGTTTGTTATCTTCGGGAACTGGCTAGATAAAATGTGTTATGAGGACGCTTTAGAAACAGCTGAAAAAGCTTTAAAAGATGCCCTAGAAATAGGGGAGCAACATTTAATTGGTTCAGCTCATTTTACCGTGGGATTATGTTATAATAACCTTGAAGAACTTGACAATGCTGAGAAACATTTTCAAATCGCCTATGAAATTCATAAGGATCGAAAGCACATTTATGAGTCAAAAGCGATTTTTAATCTGGCATATGTCAAAGCAAAGAAGAATGATTTAAAGGCTGCATTAGAATTATAT	Thr
B. subtilis subsp. subtilis	NYC001	PCR	Yes	TACTCTATATTTAAAGAGCAAAAAGATGCTCAGGGGA-ACCTTACGTATGGCAAGGAAATGGTCCAATGTCAGTTTGTTA-CTTTGGGAACTGGCTAGATAAAATGTGTTATGAGGACGCTTTAGAAACAGCTGAAAAAGCCTTAAATGATGCTATAAAAATAGGGGAACAACATTTAATTGGTTCTGCTCATTTTAATGTGGGATTATGTTATAATAATATTGAAAAACTTGACAATGATGGGAAACATTTTCAAATCGCCTATGAATTTCATAAGAATCGAAAGCACATTTATGAGTCCAAAGCGATTTTTAATCTGGCGTATGTCAAAGCAAAGAAGAATGATTTAAAGGCTGCGTTAGAATTATAT	--	∆bp590, frameshift after aa196 & truncates after 5aa so there is no 236th aa, but the sequence there is AAT
B. subtilis subsp. subtilis	NYC002	PCR	No	--	--
B. subtilis subsp. subtilis	NYC005	PCR	Yes	TACTCTATATTTAAAGAGCAAAAAGATGCTCAGGGGA-ACCTTACATATGGCAAAGAAATGGTCCAATGTCAGTTTGTTATCTTTGGGAACTGGCTAGATAAAATGTGTTAT-------------------------------------------------------------------------------------ATGTGGGATTATGTTATAATAATCTTTAAGAACTTGACAATACTGAGAAACATTTTCAAATCGCCTATGAAATTCATAAGAATCGAAAACACATTTATGAGTCCAAAGCGATTTTTAATCTGGCATATGTCAAAGCAAAGAAGAATGATTTAAAGGCTGCATTAGAATTATAT	--	∆bp624-708 (includes N236 codon), frameshift after aa208, technically the 236th aa is Glu
B. subtilis subsp. subtilis	NYC006	PCR	No	--	--
B. subtilis subsp. subtilis	NYC007	PCR	Yes	TACTCTATATTTAAAGAGCAAAAAGATGCTCAGGGGA-ACCTTACATATGGCAAAGAAATGGTCCAATGTCAGTTTGTTATCTTTGGGAACTGGCTAGATAAAATGTGTTATGAGGACGCTTTAGAAACAGCTGAAAAAGCCTTAAATGATGCTATAAAAATAGGAGAGCAACATTTAATTGGTTCAGCTCATTTTAATGTGGGATTATGTTATAAAAATCTTGAAGAACTTGACAATACTGAGAAATATTTTAAAATCGCCTATGAAATTCATAAGAATCGAAAGCACATTTATGAGTCCAAAGCGATTTTTAATCTGGCATATGTCGAAGCGAAGAAGAATGATTTAAAGGCTGCATTAGAATTATAT	Asn
B. subtilis subsp. subtilis	NYC009	PCR	Yes	TACTCTATATTTAAAGANCAAAAAGATGCTCAGGGNA-ANCTTACATATGGCAAAGAAATGGTCCAGTGTCAGTTTGTTATCTTCGGGAACTGGCTAGATAAAATGTGTTATGAGGACGCTTTAGAAACAGCTGAAAAAGCNTTAAAAGATGCCCTAGAAATAGGGGAGCAACATTTAATTGGTTCAGCTCATTTTAACGTGGGATTATGTTATAATAACCTTGAAGAACTTGNCAATGCTGAGAAACATTTTCAAATCGCCTATGAAATTCATAAGGATCGAAAGCACATTTATGAGTCCAAAGCGATTTTTAATCTGGCATATGTCAAAGCAAAGAAGAATGATtTAAAGGCTGCATtAGAATtATaC	Asn	mixed AAC&AAT basecalls, possibly multiple copies
B. subtilis subsp. subtilis	NYC016	PCR	No	--	--
B. subtilis subsp. subtilis	NYC017	PCR	Yes	TACTCTATATTTAAAGAGCAAAAAGATGCTCAGGGTA-ATCTTACATATGGCAAAGAAATGGTCCAGTGTCAGTTTGTTATCTTCGGGAACTGGCTAGATAAAATGTGTTATGAAGATGCTTTAGAAACAGCTGAAAAAGCTTTAAAAGATGCCCTAGAAATAGGGGAGCAACATTTAATTGGTTCAGCTCATTTTAACGTGGGTTTATGTTATAATAACCTTGAAGAACTTGACAATGCTGAGAAACATTTTCAAATTTCTTATGAAATTCATAAGGATCGAAAGCACATTTATGAGTCAAAAGCGATTTTTAATCTGGCATATGTCAAAGCAAAGAAGAATGATTTAAAGGCTGCATTAGAATTATAT	Asn
B. subtilis subsp. subtilis	PS-209	PCR	Yes	TACTCTATATTTAAAGAGCAAAAAGATGNTCAGGGGA-ACCTTACATATGGCAAAGAAATGGTCCAATGTCAGTTTGTTATCTTTGGGAACTGGCTAGATAAAATGTGTTATGAGGANGCTTTAGAAACAGCTGAAAAAGCNTTAAANGATGCCCTAGAAATAGGGGAGCAACATTTAATTGGTTCAGCTCATTTTAACGTGGGATTATGTTATAATAACCTTGAAGAACTTGACAATGCTGAGAAACATTTTCAAATCGCCTATGAAATTCATAAGGATCGAAAGCACATTTATGAGTCCAAAGCGATTTTTAATCTGGCATATGTCAAAGCAAAGAAGAATGATTtAAAGGCTGCATtAGAATtaTaT	Asn	mixed AAC&AAT basecalls, possibly multiple copies
B. subtilis subsp. subtilis	PS-216	PCR	No	--	--
B. subtilis subsp. subtilis	PS-218	PCR	No	--	--
B. subtilis subsp. subtilis	RE1.1	genome seq	Yes	TACTCTATATTTAAAGAGCAAAAAGATGCTCAGGGGA-ACCTTACATATGGCAAAGAAATGGTCCAATGTCAGTTTGTTATCTTTGGGAACTGGCTAGATAAAATGTGTTATGAGGATGCTTTAGAAACAGCTGAAAAAGCCTTAAATGATGCTATAAAAATAGGGGAGCAACATTTAATTGGTTCAGCTCATTTTAACGTGGGATTATGTTATAATAACCTTGAAGAACTTGACAATGCTGAGAAACATTTTCAAATCGCCTATGAAATTCATAAGGATCGAAAACACATTTATGAGTCCAAAGCGATTTTTAATCTGGCATATGTCAAAGCAAAGAAAAATGATTTAAAGGCTGCATTAGAATTATAC	Asn
B. subtilis subsp. subtilis	RE1.3	genome seq	Yes	TACTCTATATTTAAAGAGCAAAAAGATGCTCAGGGGA-ACCTTACATATGGCAAAGAAATGGTCCAATGTCAGTTTGTTATCTTTGGGAACTGGCTAGATAAAATGTGTTATGAGGATGCTTTAGAAACAGCTGAAAAAGCCTTAAATGATGCTATAAAAATAGGGGAGCAACATTTAATTGGTTCAGCTCATTTTAACGTGGGATTATGTTATAATAACCTTGAAGAACTTGACAATGCTGAGAAACATTTTCAAATCGCCTATGAAATTCATAAGGATCGAAAACACATTTATGAGTCCAAAGCGATTTTTAATCTGGCATATGTCAAAGCAAAGAAAAATGATTTAAAGGCTGCATTAGAATTATAC	Asn
B. subtilis subsp. subtilis	RE1.4	genome seq	Yes	TACTCTATATTTAAAGAGCAAAAAGATGCTCAGGGGA-ACCTTACATATGGCAAAGAAATGGTCCAATGTCAGTTTGTTATCTTTGGGAACTGGCTAGATAAAATGTGTTATGAGGATGCTTTAGAAACAGCTGAAAAAGCCTTAAATGATGCTATAAAAATAGGGGAGCAACATTTAATTGGTTCAGCTCATTTTAACGTGGGATTATGTTATAATAACCTTGAAGAACTTGACAATGCTGAGAAACATTTTCAAATCGCCTATGAAATTCATAAGGATCGAAAACACATTTATGAGTCCAAAGCGATTTTTAATCTGGCATATGTCAAAGCAAAGAAAAATGATTTAAAGGCTGCATTAGAATTATAC	Asn
B. subtilis subsp. subtilis	RO-FF-1	PCR	Yes	TACTCTATATTTAAAGAGCAAAAAGATGCTCAGGGGA-ACCTTACATATGGCAAGGAAATGGTCCAATGTCAGTTTGTTATCTTTGGGAACTGGCTAGATAAAATGTGTTATGAGGACGCTATAGAAACAGCTGAAAAAGCCTTAAATGATGCTATAAAAATAGGGGAACAACATTTAATTGGTTCAGCTCATTTTAATGTGGGATTATGTTATAATAATCTTGAAAAACTTGACAATTATGAGAAAAATTT-CAAATCGCCTATGAAATTCATAAGAATCGAAAGCACATTTATGAGTCGAAAGCGATTTTTAATCTGGCGTATGTCAAAGCAAAGAAGAATGATTTAAAGGCTGCGTTAGAATTATAT	Asn	frameshift after aa252 (∆bp757)
B. subtilis subsp. subtilis	RO-M-1	PCR	No	--	--
B. subtilis subsp. subtilis	RO-NN-1	PCR	No	--	--
B. subtilis subsp. subtilis	RS-D-2	PCR	No	--	--
B. subtilis subsp. subtilis	SG6	genome seq	Yes	TACTCTATATTTAAAGAGCAAAAAGATGTTCATGGGA-ACCTTACATATGGCAAAGAAATGGTCCAATGTCAGTTTGTTATCTTTGGGAACTGGCTAGATAAAATGTGTTATGAGGATGCTTTAGAAACAGCTGAAAAAGCCTTAAATGATGCTATAAAAATAGGGGAGCAACATTTAATTGGTTCAGCTCATTTTAACGTGGGATTATGTTATAATAACCTTGAAGAACTTGACAATGCTGAGAAACATTTTCAAATCGCCTATGAAATTCATAAGGATCGAAAACACATTTATGAGTCCAAAGCGATTTTTAATCTGGCATATGTCAAAGCAAAGAAAAATGATTTAAAGGCTGCATTAGAATTATAC	Asn	confirmed by Even-Tov et al, PLoS Bio 2016
B. subtilis subsp. subtilis	SRCM101280	genome seq	Yes	TACTCTATATTTAAAGAGCAAAAAGATGCTCAGGGTA-ATCTTACATATGGCAAAGAAATGGTCCAGTGTCAGTTTGTTATCTTCGGGAACTGGCTAGATAAAATGTGTTATGAAGATGCTTTAGAAACAGCTGAAAAAGCTTTAAAAGATGCCCTAGAAATAGGGGAGCAACATTTAATTGGTTCAGCTCATTTTAACGTGGGTTTATGTTATAATAACCTTGAAGAACTTGACAATGCTGAGAAACATTTTCAAATTTCTTATGAAATTCATAAGGATCGAAAGCACATTTATGAGTCAAAAGCGATTTTTAATCTGGCATATGTCAAAGCAAAGAAGAATGATTTAAAGGCTGCATTAGAATTATAT	Asn
B. subtilis subsp. subtilis	T-3-A-14	PCR	Yes	TATTCTATATTTAAAGAGCAAAAAGATGCTCAGGGTA-ACCTTACATATGGCAAAGAAATGGTCCAATGTCAGTTTGTTATCTTTGGGAATTGGCTAGATAAAATGTGTTATGAGGATGCTTTAGAAACAGCTGAAAAAGCCTTACATGATGCTATAAAAATAGGGGAGCAACATTTAATTGGTTCAGCTCATTTTAACGTGGGATTATGTTATAATAACCTTGAAGAACTTGACAATGCTGAGAAACATTTTCAAATCGCCTATGAAATTCATAAAGATCGAAAACACATGTATGAGTCCAAAGCGATTTTTAATCTGGCATATGTCAAAGCAAAGAAAAATGATTTAAAGACTGCATTAGAATTATAT	Asn
B. subtilis subsp. subtilis	T-89-48	PCR	No	--	--
B. subtilis subsp. subtilis	WNC023	PCR	Yes	TACTCTATATTTAAAGAGCAAAAAGATGCTCAGGGGA-ACCTTACATATGGCAAGGAAATGGTCCAATGTCAGTTTGTTATCTTTGGGAACTGGCTAGATAAAATGTGTTATGAGGACGCTTTAGAAACAGCTGAAAAAGCCTTAAATGATGCTATAAAAATAGGGGAACAACATTTAATTGGTTCAGCTCATTTTAATGTGGGATTATGTTATAATAATCTTGAAGAACTTGACAATGCTGAGAAACATTTTCAAATCGCCTATGAAATTCATAAGAATCGAAAGCACATTTATGAGTCCAAAGCGATTTTTAATCTGGCGTATGTCAAAGCAAAGAAGAATGATTTAAAGGCTGCGTTAGAATTATAT	Asn
B. subtilis subsp. subtilis	Y3	genome seq	Yes	TACTCTATATTTAAAGAGCAAAAAGATGCTCAGGGGA-ACCTTACATATGGCAAGGAAATGGTCCAATGTCAGTTTGTTATCTTTGGGAACTGGCTAGATAAAATGTGTTATGAGGATGCTTTAGAAACAGCTGAAAAAGCCTTAAATGATGCTATAAAAATAGGGGAGCAACATTTAATTGGTTCAGCTCATTTTAACGTGGGATTATGTTATAATAACCTTGAAGAACTTGACAATGCTGAGAAACATTTTCAAATCGCCTATGAAATTCATAAGGATCGAAAACACATTTATGAGTCCAAAGCGATTTTTAATCTGGCATATGTCAAAGCAAAGAAAAATGATTTAAAGGCTGCATTAGAATTATAC	Asn
B. subtilis subsp. spizizenii	TU-B-10	PCR & genome seq	Yes	TACTCTATATTTAAGGAGCAAAAAGATGCTCAGGGTA-ACCTTACATATGGCAAAGAAATGGTCCAATGTCAATTTGTTATATTTGGGAATTGGCTAGACAAAATGTGTTATGAGGATGCTTTAGAAACAGCTGAAAAAGCTTTAAAAGATGCCCTAGAAATAGGGGAGCAACATTTAATTGGTTCAGCTCATTTTAATGTGGGGTTATGTTATAATAACCTTGAAGAACTTGACAATGCTGAGAAACATTTTCAAATCGCCTATGAAATTCATAAGGATCGAAAGCACATTTATGAGTCCAAAGCGATTTTTAATCTTGCATATGTCAAAGCAAAGAAGAATGATGTAAAGGCTGCATTAGAATTATAC	Asn	confirmed by Even-Tov et al, PLoS Bio 2016
B. subtilis subsp. inaquosorum	BGSC 3A28	genome seq	Yes	TACTCTATATTTAAAGAGCAAAAAGATGCTCAGGGTA-ATCTTACATATGGCAAAGAAATGGTCCAGTGTCAGTTTGTTATCTTCGGGAACTGGCTAGATAAAATGTGTTATGAAGATGCTTTAGAAACAGCTGAAAAAGCTTTAAAAGATGCCCTAGAAATAGGGGAGCAACATTTAATTGGTTCAGCTCATTTTAACGTGGGATTATGTTATAATAACCTTGAAGAACTTGACAATGCTGAGAAACATTTTCAAATCGCCTATGAAATTCATAAGGATCGAAAGCACATTTATGAGTCAAAAGCGATTTTTAATCTGGCATATGTCAAAGCAAAGAAGAATGATTTAAAGGCTGCATTAGAATTATAT	Asn

## Sheet: N236 mutant Raps (Table 3)
rap ID# (in Figure S5 and Even-Tov et al, 2016)	236 residue	Species & strain (paralogs in red; i.e. strain has multiple rap's with N236 mutated)	Clade	Rap amino acid sequence	Phr amino acid sequence	Putative Phr Autoinducer
242	Thr	Bacillus anthracis str. 'Ames Ancestor'	cereus	MGEYIVSVSVKGNEQLTSLLNDWYRSMLSQQVVKATNLKKKIDEKITKLSIESNQERQDQNLLLYYSLLEFRYTVLTDSLGIQQNSFDAISDYDMPTDHFLRFYYHFFKSIHSTFISSFTEAEEHYKLAEKILVNIPDEIEHAEFYYRIATFYHHTYNMLASIEYANKSKAIFSKYEGYEVKTAFCNSLLGGCCIYLKQYEQAEEYLHCAIELLQKNKEEDSLLYVKSTMGWLYSDQSMSTLAIRHLSEVTEKIPTHFKAIFLQAKEHYKLGEQLAASKLIDKGLQICRGIHNEEYTHHFSILKRLNENIPLEELENIIQEGILYFEQEELWEYVVEYAELFATKCRQFENHQKVSDYFHICYQARRKSIEKGVLK	MLSSKTKINRKRSVKIMKKISLLLSGIAFIGILTVGISPLSKADQFATHGHYPVPTYSVGDHGGVPQQT	?
378	Thr	Bacillus anthracis str. 3154 BA_3154_2	cereus	MGEYIVSVSVKGNEQLTSLLNDWYRSMLSQQVVKATNLKKKIDEKITKLSIESNQERQDQNLLLYYSLLEFRYTVLTDSLGIQQNSFDAISDYDMPTDHFLRFYYHFFKSIHSTFISSFTEAEEHYKLAEKILVNIPDEIEHAEFYYRIATFYHHTYNMLASIEYANKSKAIFSKYEGYEVKTAFCNSLLGGCCIYLKQYEQAEEYLHCAIELLQKNKEEDSLLYVKSTMGWLYSDQSMSTLAIRHLSEVTEKIPTHFKAIFLQAKEHYKLGEQLAASKLIDKGLQICRGIHNEEYTHHFSILKRLNENIPLEELENIIQEGILYFEQEELWEYVVEYAELFATKCRQFENHQKVSDYFHICYQARRKSIEKGVLK	MLSSKTKINRKRSVKIMKKISLLLSGIAFIGILTVGISPLSKADQFATHGHYPVPTYSVGDHGGVPQQT	?
384	Thr	Bacillus anthracis str. 3166 BA_3166_2	cereus	MGEYIVSVSVKGNEQLTSLLNDWYRSMLSQQVVKATNLKKKIDEKITKLSIESNQERQDQNLLLYYSLLEFRYTVLTDSLGIQQNSFDAISDYDMPTDHFLRFYYHFFKSIHSTFISSFTEAEEHYKLAEKILVNIPDEIEHAEFYYRIATFYHHTYNMLASIEYANKSKAIFSKYEGYEVKTAFCNSLLGGCCIYLKQYEQAEEYLHCAIELLQKNKEEDSLLYVKSTMGWLYSDQSMSTLAIRHLSEVTEKIPTHFKAIFLQAKEHYKLGEQLAASKLIDKGLQICRGIHNEEYTHHFSILKRLNENIPLEELENIIQEGILYFEQEELWEYVVEYAELFATKCRQFENHQKVSDYFHICYQARRKSIEKGVLK	MLSSKTKINRKRSVKIMKKISLLLSGIAFIGILTVGISPLSKADQFATHGHYPVPTYSVGDHGGVPQQT	?
334	Thr	Bacillus anthracis str. A0174 BAO.	cereus	MGEYIVSVSVKGNEQLTSLLNDWYRSMLSQQVVKATNLKKKIDEKITKLSIESNQERQDQNLLLYYSLLEFRYTVLTDSLGIQQNSFDAISDYDMPTDHFLRFYYHFFKSIHSTFISSFTEAEEHYKLAEKILVNIPDEIEHAEFYYRIATFYHHTYNMLASIEYANKSKAIFSKYEGYEVKTAFCNSLLGGCCIYLKQYEQAEEYLHCAIELLQKNKEEDSLLYVKSTMGWLYSDQSMSTLAIRHLSEVTEKIPTHFKAIFLQAKEHYKLGEQLAASKLIDKGLQICRGIHNEEYTHHFSILKRLNENIPLEELENIIQEGILYFEQEELWEYVVEYAELFATKCRQFENHQKVSDYFHICYQARRKSIEKGVLK	MLSSKTKINRKRSVKIMKKISLLLSGIAFIGILTVGISPLSKADQFATHGHYPVPTYSVGDHGGVPQQT	?
312	Thr	Bacillus anthracis str. A0193 BAQ.	cereus	MGEYIVSVSVKGNEQLTSLLNDWYRSMLSQQVVKATNLKKKIDEKITKLSIESNQERQDQNLLLYYSLLEFRYTVLTDSLGIQQNSFDAISDYDMPTDHFLRFYYHFFKSIHSTFISSFTEAEEHYKLAEKILVNIPDEIEHAEFYYRIATFYHHTYNMLASIEYANKSKAIFSKYEGYEVKTAFCNSLLGGCCIYLKQYEQAEEYLHCAIELLQKNKEEDSLLYVKSTMGWLYSDQSMSTLAIRHLSEVTEKIPTHFKAIFLQAKEHYKLGEQLAASKLIDKGLQICRGIHNEEYTHHFSILKRLNENIPLEELENIIQEGILYFEQEELWEYVVEYAELFATKCRQFENHQKVSDYFHICYQARRKSIEKGVLK	MLSSKTKINRKRSVKIMKKISLLLSGIAFIGILTVGISPLSKADQFATHGHYPVPTYSVGDHGGVPQQT	?
256	Thr	Bacillus anthracis str. A0248	cereus	MGEYIVSVSVKGNEQLTSLLNDWYRSMLSQQVVKATNLKKKIDEKITKLSIESNQERQDQNLLLYYSLLEFRYTVLTDSLGIQQNSFDAISDYDMPTDHFLRFYYHFFKSIHSTFISSFTEAEEHYKLAEKILVNIPDEIEHAEFYYRIATFYHHTYNMLASIEYANKSKAIFSKYEGYEVKTAFCNSLLGGCCIYLKQYEQAEEYLHCAIELLQKNKEEDSLLYVKSTMGWLYSDQSMSTLAIRHLSEVTEKIPTHFKAIFLQAKEHYKLGEQLAASKLIDKGLQICRGIHNEEYTHHFSILKRLNENIPLEELENIIQEGILYFEQEELWEYVVEYAELFATKCRQFENHQKVSDYFHICYQARRKSIEKGVLK	MLSSKTKINRKRSVKIMKKISLLLSGIAFIGILTVGISPLSKADQFATHGHYPVPTYSVGDHGGVPQQT	?
341	Thr	Bacillus anthracis str. A0389 BAK.	cereus	MGEYIVSVSVKGNEQLTSLLNDWYRSMLSQQVVKATNLKKKIDEKITKLSIESNQERQDQNLLLYYSLLEFRYTVLTDSLGIQQNSFDAISDYDMPTDHFLRFYYHFFKSIHSTFISSFTEAEEHYKLAEKILVNIPDEIEHAEFYYRIATFYHHTYNMLASIEYANKSKAIFSKYEGYEVKTAFCNSLLGGCCIYLKQYEQAEEYLHCAIELLQKNKEEDSLLYVKSTMGWLYSDQSMSTLAIRHLSEVTEKIPTHFKAIFLQAKEHYKLGEQLAASKLIDKGLQICRGIHNEEYTHHFSILKRLNENIPLEELENIIQEGILYFEQEELWEYVVEYAELFATKCRQFENHQKVSDYFHICYQARRKSIEKGVLK	MLSSKTKINRKRSVKIMKKISLLLSGIAFIGILTVGISPLSKADQFATHGHYPVPTYSVGDHGGVPQQT	?
320	Thr	Bacillus anthracis str. A0442 BAH.	cereus	MGEYIVSVSVKGNEQLTSLLNDWYRSMLSQQVVKATNLKKKIDEKITKLSIESNQERQDQNLLLYYSLLEFRYTVLTDSLGIQQNSFDAISDYDMPTDHFLRFYYHFFKSIHSTFISSFTEAEEHYKLAEKILVNIPDEIEHAEFYYRIATFYHHTYNMLASIEYANKSKAIFSKYEGYEVKTAFCNSLLGGCCIYLKQYEQAEEYLHCAIELLQKNKEEDSLLYVKSTMGWLYSDQSMSTLAIRHLSEVTEKIPTHFKAIFLQAKEHYKLGEQLAASKLIDKGLQICRGIHNEEYTHHFSILKRLNENIPLEELENIIQEGILYFEQEELWEYVVEYAELFATKCRQFENHQKVSDYFHICYQARRKSIEKGVLK	MLSSKTKINRKRSVKIMKKISLLLSGIAFIGILTVGISPLSKADQFATHGHYPVPTYSVGDHGGVPQQT	?
326	Thr	Bacillus anthracis str. A0465 BAM.	cereus	MGEYIVSVSVKGNEQLTSLLNDWYRSMLSQQVVKATNLKKKIDEKITKLSIESNQERQDQNLLLYYSLLEFRYTVLTDSLGIQQNSFDAISDYDMPTDHFLRFYYHFFKSIHSTFISSFTEAEEHYKLAEKILVNIPDEIEHAEFYYRIATFYHHTYNMLASIEYANKSKAIFSKYEGYEVKTAFCNSLLGGCCIYLKQYEQAEEYLHCAIELLQKNKEEDSLLYVKSTMGWLYSDQSMSTLAIRHLSEVTEKIPTHFKAIFLQAKEHYKLGEQLAASKLIDKGLQICRGIHNEEYTHHFSILKRLNENIPLEELENIIQEGILYFEQEELWEYVVEYAELFATKCRQFENHQKVSDYFHICYQARRKSIEKGVLK	MLSSKTKINRKRSVKIMKKISLLLSGIAFIGILTVGISPLSKADQFATHGHYPVPTYSVGDHGGVPQQT	?
307	Thr	Bacillus anthracis str. A0488 BAC.	cereus	MGEYIVSVSVKGNEQLTSLLNDWYRSMLSQQVVKATNLKKKIDEKITKLSIESNQERQDQNLLLYYSLLEFRYTVLTDSLGIQQNSFDAISDYDMPTDHFLRFYYHFFKSIHSTFISSFTEAEEHYKLAEKILVNIPDEIEHAEFYYRIATFYHHTYNMLASIEYANKSKAIFSKYEGYEVKTAFCNSLLGGCCIYLKQYEQAEEYLHCAIELLQKNKEEDSLLYVKSTMGWLYSDQSMSTLAIRHLSEVTEKIPTHFKAIFLQAKEHYKLGEQLAASKLIDKGLQICRGIHNEEYTHHFSILKRLNENIPLEELENIIQEGILYFEQEELWEYVVEYAELFATKCRQFENHQKVSDYFHICYQARRKSIEKGVLK	MLSSKTKINRKRSVKIMKKISLLLSGIAFIGILTVGISPLSKADQFATHGHYPVPTYSVGDHGGVPQQT	?
269	Thr	Bacillus anthracis str. A1055 cont174	cereus	MGEYIVSVSVKGNEQLTSLLNDWYRSMLSQQVVKATNLKKKIDEKITKLSIESNQERQDQNLLLYYSLLEFRYTVLTDSLGIQQNSFDAISDYDMPTDHFLRFYYHFFKSIHSTFISSFTEAEEHYKLAEKILVNIPDEIEHAEFYYRIATFYHHTYNMLASIEYANKSKAIFSKYEGYEVKTAFCNSLLGGCCIYLKQYEQAEEYLHCAIELLQKNKEEDSLLYVKSTMGWLYSDQSMSTLAIRHLSEVTEKIPTHFKAIFLQAKEHYKLGEQLAASKLIDKGLQICRGIHNEEYTHHFSILKRLNENIPLEELENIIQEGILYFEQEELWEYVVEYAELFATKCRQFENHQKVSDYFHICYQARRKSIEKGVLK	MLSSKTKINRKRSVKIMKKISLLLSGIAFIGILTVGISPLSKADQFATHGHYPVPTYSVGDHGGVPQQT	?
224	Thr	Bacillus anthracis str. A2012	cereus	MGEYIVSVSVKGNEQLTSLLNDWYRSMLSQQVVKATNLKKKIDEKITKLSIESNQERQDQNLLLYYSLLEFRYTVLTDSLGIQQNSFDAISDYDMPTDHFLRFYYHFFKSIHSTFISSFTEAEEHYKLAEKILVNIPDEIEHAEFYYRIATFYHHTYNMLASIEYANKSKAIFSKYEGYEVKTAFCNSLLGGCCIYLKQYEQAEEYLHCAIELLQKNKEEDSLLYVKSTMGWLYSDQSMSTLAIRHLSEVTEKIPTHFKAIFLQAKEHYKLGEQLAASKLIDKGLQICRGIHNEEYTHHFSILKRLNENIPLEELENIIQEGILYFEQEELWEYVVEYAELFATKCRQFENHQKVSDYFHICYQARRKSIEKGVLK	—	—
229	Thr	Bacillus anthracis str. Ames	cereus	MGEYIVSVSVKGNEQLTSLLNDWYRSMLSQQVVKATNLKKKIDEKITKLSIESNQERQDQNLLLYYSLLEFRYTVLTDSLGIQQNSFDAISDYDMPTDHFLRFYYHFFKSIHSTFISSFTEAEEHYKLAEKILVNIPDEIEHAEFYYRIATFYHHTYNMLASIEYANKSKAIFSKYEGYEVKTAFCNSLLGGCCIYLKQYEQAEEYLHCAIELLQKNKEEDSLLYVKSTMGWLYSDQSMSTLAIRHLSEVTEKIPTHFKAIFLQAKEHYKLGEQLAASKLIDKGLQICRGIHNEEYTHHFSILKRLNENIPLEELENIIQEGILYFEQEELWEYVVEYAELFATKCRQFENHQKVSDYFHICYQARRKSIEKGVLK	MLSSKTKINRKRSVKIMKKISLLLSGIAFIGILTVGISPLSKADQFATHGHYPVPTYSVGDHGGVPQQT	?
296	Thr	Bacillus anthracis str. Australia 94 cont3	cereus	MGEYIVSVSVKGNEQLTSLLNDWYRSMLSQQVVKATNLKKKIDEKITKLSIESNQERQDQNLLLYYSLLEFRYTVLTDSLGIQQNSFDAISDYDMPTDHFLRFYYHFFKSIHSTFISSFTEAEEHYKLAEKILVNIPDEIEHAEFYYRIATFYHHTYNMLASIEYANKSKAIFSKYEGYEVKTAFCNSLLGGCCIYLKQYEQAEEYLHCAIELLQKNKEEDSLLYVKSTMGWLYSDQSMSTLAIRHLSEVTEKIPTHFKAIFLQAKEHYKLGEQLAASKLIDKGLQICRGIHNEEYTHHFSILKRLNENIPLEELENIIQEGILYFEQEELWEYVVEYAELFATKCRQFENHQKVSDYFHICYQARRKSIEKGVLK	MLSSKTKINRKRSVKIMKKISLLLSGIAFIGILTVGISPLSKADQFATHGHYPVPTYSVGDHGGVPQQT	?
369	Thr	Bacillus anthracis str. BF1	cereus	MGEYIVSVSVKGNEQLTSLLNDWYRSMLSQQVVKATNLKKKIDEKITKLSIESNQERQDQNLLLYYSLLEFRYTVLTDSLGIQQNSFDAISDYDMPTDHFLRFYYHFFKSIHSTFISSFTEAEEHYKLAEKILVNIPDEIEHAEFYYRIATFYHHTYNMLASIEYANKSKAIFSKYEGYEVKTAFCNSLLGGCCIYLKQYEQAEEYLHCAIELLQKNKEEDSLLYVKSTMGWLYSDQSMSTLAIRHLSEVTEKIPTHFKAIFLQAKEHYKLGEQLAASKLIDKGLQICRGIHNEEYTHHFSILKRLNENIPLEELENIIQEGILYFEQEELWEYVVEYAELFATKCRQFENHQKVSDYFHICYQARRKSIEKGVLK	MLSSKTKINRKRSVKIMKKISLLLSGIAFIGILTVGISPLSKADQFATHGHYPVPTYSVGDHGGVPQQT	?
248	Thr	Bacillus anthracis str. CDC 684	cereus	MGEYIVSVSVKGNEQLTSLLNDWYRSMLSQQVVKATNLKKKIDEKITKLSIESNQERQDQNLLLYYSLLEFRYTVLTDSLGIQQNSFDAISDYDMPTDHFLRFYYHFFKSIHSTFISSFTEAEEHYKLAEKILVNIPDEIEHAEFYYRIATFYHHTYNMLASIEYANKSKAIFSKYEGYEVKTAFCNSLLGGCCIYLKQYEQAEEYLHCAIELLQKNKEEDSLLYVKSTMGWLYSDQSMSTLAIRHLSEVTEKIPTHFKAIFLQAKEHYKLGEQLAASKLIDKGLQICRGIHNEEYTHHFSILKRLNENIPLEELENIIQEGILYFEQEELWEYVVEYAELFATKCRQFENHQKVSDYFHICYQARRKSIEKGVLK	MLSSKTKINRKRSVKIMKKISLLLSGIAFIGILTVGISPLSKADQFATHGHYPVPTYSVGDHGGVPQQT	?
263	Thr	Bacillus anthracis str. CNEVA-9066 cont2197	cereus	MGEYIVSVSVKGNEQLTSLLNDWYRSMLSQQVVKATNLKKKIDEKITKLSIESNQERQDQNLLLYYSLLEFRYTVLTDSLGIQQNSFDAISDYDMPTDHFLRFYYHFFKSIHSTFISSFTEAEEHYKLAEKILVNIPDEIEHAEFYYRIATFYHHTYNMLASIEYANKSKAIFSKYEGYEVKTAFCNSLLGGCCIYLKQYEQAEEYLHCAIELLQKNKEEDSLLYVKSTMGWLYSDQSMSTLAIRHLSEVTEKIPTHFKAIFLQAKEHYKLGEQLAASKLIDKGLQICRGIHNEEYTHHFSILKRLNENIPLEELENIIQEGILYFEQEELWEYVVEYAELFATKCRQFENHQKVSDYFHICYQARRKSIEKGVLK	MLSSKTKINRKRSVKIMKKISLLLSGIAFIGILTVGISPLSKADQFATHGHYPVPTYSVGDHGGVPQQT	?
351	Thr	Bacillus anthracis str. H9401	cereus	MGEYIVSVSVKGNEQLTSLLNDWYRSMLSQQVVKATNLKKKIDEKITKLSIESNQERQDQNLLLYYSLLEFRYTVLTDSLGIQQNSFDAISDYDMPTDHFLRFYYHFFKSIHSTFISSFTEAEEHYKLAEKILVNIPDEIEHAEFYYRIATFYHHTYNMLASIEYANKSKAIFSKYEGYEVKTAFCNSLLGGCCIYLKQYEQAEEYLHCAIELLQKNKEEDSLLYVKSTMGWLYSDQSMSTLAIRHLSEVTEKIPTHFKAIFLQAKEHYKLGEQLAASKLIDKGLQICRGIHNEEYTHHFSILKRLNENIPLEELENIIQEGILYFEQEELWEYVVEYAELFATKCRQFENHQKVSDYFHICYQARRKSIEKGVLK	MLSSKTKINRKRSVKIMKKISLLLSGIAFIGILTVGISPLSKADQFATHGHYPVPTYSVGDHGGVPQQT	?
354	Thr	Bacillus anthracis str. Heroin Ba4599 ctg7180000092537	cereus	MGEYIVSVSVKGNEQLTSLLNDWYRSMLSQQVVKATNLKKKIDEKITKLSIESNQERQDQNLLLYYSLLEFRYTVLTDSLGIQQNSFDAISDYDMPTDHFLRFYYHFFKSIHSTFISSFTEAEEHYKLAEKILVNIPDEIEHAEFYYRIATFYHHTYNMLASIEYANKSKAIFSKYEGYEVKTAFCNSLLGGCCIYLKQYEQAEEYLHCAIELLQKNKEEDSLLYVKSTMGWLYSDQSMSTLAIRHLSEVTEKIPTHFKAIFLQAKEHYKLGEQLAASKLIDKGLQICRGIHNEEYTHHFSILKRLNENIPLEELENIIQEGILYFEQEELWEYVVEYAELFATKCRQFENHQKVSDYFHICYQARRKSIEKGVLK	MLSSKTKINRKRSVKIMKKISLLLSGIAFIGILTVGISPLSKADQFATHGHYPVPTYSVGDHGGVPQQT	?
279	Thr	Bacillus anthracis str. Kruger B cont937	cereus	MGEYIVSVSVKGNEQLTSLLNDWYRSMLSQQVVKATNLKKKIDEKITKLSIESNQERQDQNLLLYYSLLEFRYTVLTDSLGIQQNSFDAISDYDMPTDHFLRFYYHFFKSIHSTFISSFTEAEEHYKLAEKILVNIPDEIEHAEFYYRIATFYHHTYNMLASIEYANKSKAIFSKYEGYEVKTAFCNSLLGGCCIYLKQYEQAEEYLHCAIELLQKNKEEDSLLYVKSTMGWLYSDQSMSTLAIRHLSEVTEKIPTHFKAIFLQAKEHYKLGEQLAASKLIDKGLQICRGIHNEEYTHHFSILKRLNENIPLEELENIIQEGILYFEQEELWEYVVEYAELFATKCRQFENHQKVSDYFHICYQARRKSIEKGVLK	MLSSKTKINRKRSVKIMKKISLLLSGIAFIGILTVGISPLSKADQFATHGHYPVPTYSVGDHGGVPQQT	?
235	Thr	Bacillus anthracis str. Sterne	cereus	MGEYIVSVSVKGNEQLTSLLNDWYRSMLSQQVVKATNLKKKIDEKITKLSIESNQERQDQNLLLYYSLLEFRYTVLTDSLGIQQNSFDAISDYDMPTDHFLRFYYHFFKSIHSTFISSFTEAEEHYKLAEKILVNIPDEIEHAEFYYRIATFYHHTYNMLASIEYANKSKAIFSKYEGYEVKTAFCNSLLGGCCIYLKQYEQAEEYLHCAIELLQKNKEEDSLLYVKSTMGWLYSDQSMSTLAIRHLSEVTEKIPTHFKAIFLQAKEHYKLGEQLAASKLIDKGLQICRGIHNEEYTHHFSILKRLNENIPLEELENIIQEGILYFEQEELWEYVVEYAELFATKCRQFENHQKVSDYFHICYQARRKSIEKGVLK	MLSSKTKINRKRSVKIMKKISLLLSGIAFIGILTVGISPLSKADQFATHGHYPVPTYSVGDHGGVPQQT	?
364	Thr	Bacillus anthracis str. UR-1	cereus	MGEYIVSVSVKGNEQLTSLLNDWYRSMLSQQVVKATNLKKKIDEKITKLSIESNQERQDQNLLLYYSLLEFRYTVLTDSLGIQQNSFDAISDYDMPTDHFLRFYYHFFKSIHSTFISSFTEAEEHYKLAEKILVNIPDEIEHAEFYYRIATFYHHTYNMLASIEYANKSKAIFSKYEGYEVKTAFCNSLLGGCCIYLKQYEQAEEYLHCAIELLQKNKEEDSLLYVKSTMGWLYSDQSMSTLAIRHLSEVTEKIPTHFKAIFLQAKEHYKLGEQLAASKLIDKGLQICRGIHNEEYTHHFSILKRLNENIPLEELENIIQEGILYFEQEELWEYVVEYAELFATKCRQFENHQKVSDYFHICYQARRKSIEKGVLK	MLSSKTKINRKRSVKIMKKISLLLSGIAFIGILTVGISPLSKADQFATHGHYPVPTYSVGDHGGVPQQT	?
391	Thr	Bacillus anthracis str. V770-NP1-R ATCC14185_1	cereus	MGEYIVSVSVKGNEQLTSLLNDWYRSMLSQQVVKATNLKKKIDEKITKLSIESNQERQDQNLLLYYSLLEFRYTVLTDSLGIQQNSFDAISDYDMPTDHFLRFYYHFFKSIHSTFISSFTEAEEHYKLAEKILVNIPDEIEHAEFYYRIATFYHHTYNMLASIEYANKSKAIFSKYEGYEVKTAFCNSLLGGCCIYLKQYEQAEEYLHCAIELLQKNKEEDSLLYVKSTMGWLYSDQSMSTLAIRHLSEVTEKIPTHFKAIFLQAKEHYKLGEQLAASKLIDKGLQICRGIHNEEYTHHFSILKRLNENIPLEELENIIQEGILYFEQEELWEYVVEYAELFATKCRQFENHQKVSDYFHICYQARRKSIEKGVLK	MLSSKTKINRKRSVKIMKKISLLLSGIAFIGILTVGISPLSKADQFATHGHYPVPTYSVGDHGGVPQQT	?
274	Thr	Bacillus anthracis str. Vollum cont2	cereus	MGEYIVSVSVKGNEQLTSLLNDWYRSMLSQQVVKATNLKKKIDEKITKLSIESNQERQDQNLLLYYSLLEFRYTVLTDSLGIQQNSFDAISDYDMPTDHFLRFYYHFFKSIHSTFISSFTEAEEHYKLAEKILVNIPDEIEHAEFYYRIATFYHHTYNMLASIEYANKSKAIFSKYEGYEVKTAFCNSLLGGCCIYLKQYEQAEEYLHCAIELLQKNKEEDSLLYVKSTMGWLYSDQSMSTLAIRHLSEVTEKIPTHFKAIFLQAKEHYKLGEQLAASKLIDKGLQICRGIHNEEYTHHFSILKRLNENIPLEELENIIQEGILYFEQEELWEYVVEYAELFATKCRQFENHQKVSDYFHICYQARRKSIEKGVLK	MLSSKTKINRKRSVKIMKKISLLLSGIAFIGILTVGISPLSKADQFATHGHYPVPTYSVGDHGGVPQQT	?
288	Thr	Bacillus anthracis str. Western North America USA6153 cont1849	cereus	MGEYIVSVSVKGNEQLTSLLNDWYRSMLSQQVVKATNLKKKIDEKITKLSIESNQERQDQNLLLYYSLLEFRYTVLTDSLGIQQNSFDAISDYDMPTDHFLRFYYHFFKSIHSTFISSFTEAEEHYKLAEKILVNIPDEIEHAEFYYRIATFYHHTYNMLASIEYANKSKAIFSKYEGYEVKTAFCNSLLGGCCIYLKQYEQAEEYLHCAIELLQKNKEEDSLLYVKSTMGWLYSDQSMSTLAIRHLSEVTEKIPTHFKAIFLQAKEHYKLGEQLAASKLIDKGLQICRGIHNEEYTHHFSILKRLNENIPLEELENIIQEGILYFEQEELWEYVVEYAELFATKCRQFENHQKVSDYFHICYQARRKSIEKGVLK	MLSSKTKINRKRSVKIMKKISLLLSGIAFIGILTVGISPLSKADQFATHGHYPVPTYSVGDHGGVPQQT	?
300	Thr	Bacillus anthracis Tsiankovskii-I g	cereus	MGEYIVSVSVKGNEQLTSLLNDWYRSMLSQQVVKATNLKKKIDEKITKLSIESNQERQDQNLLLYYSLLEFRYTVLTDSLGIQQNSFDAISDYDMPTDHFLRFYYHFFKSIHSTFISSFTEAEEHYKLAEKILVNIPDEIEHAEFYYRIATFYHHTYNMLASIEYANKSKAIFSKYEGYEVKTAFCNSLLGGCCIYLKQYEQAEEYLHCAIELLQKNKEEDSLLYVKSTMGWLYSDQSMSTLAIRHLSEVTEKIPTHFKAIFLQAKEHYKLGEQLAASKLIDKGLQICRGIHNEEYTHHFSILKRLNENIPLEELENIIQEGILYFEQEELWEYVVEYAELFATKCRQFENHQKVSDYFHICYQARRKSIEKGVLK	MLSSKTKINRKRSVKIMKKISLLLSGIAFIGILTVGISPLSKADQFATHGHYPVPTYSVGDHGGVPQQT	?
401	Asp	Bacillus atrophaeus 1942	subtilis	MKEIASVDVANLINRWYVHIRKREISAAVELRDEILAILDHMEEDQDLLVYFNLLDYRFKVLMEDISSREPVLSNEEKAKTDDMLRFYFFLFKGMFESAKNNYSHALSLFRMAEKQLDSVYDEIEKAEFHYKLGSLYYFTKTTLLSFHHLSTAKDIYKGHDGYEKQVINCTMLLALNYIDDGRLETAEQMLKDCVEKLIKADDKHLLSLAYYDLGFLKIQEDKHNEAIHFFDTAFKTDDLKRNAPIAYLQCVYESARSNYKIGETPKALEWIKEGIEFSEDINNTNFSLKFSILNLCYSKPVEGLAQIKAHIDKLEARQAYVDIEALAVDVANVYSSLNNYKESTYFLEKAIKSSNLTGKEVI	MKKIVIAAFITVSLGFILVTSTLSPEADRHQTFNKGGESIAVASRGAGS	SRGAGS
405	Tyr	Bacillus atrophaeus 1942	subtilis	VGWVLHEQKIPSAIVGNKLNQWYRLIREFEVSEAEALKLAVKEELDVMEENQDLLLYFSLLEFRHELMLSVFLPEGSIEADRSLSELLEQIEANQQKLTGLLDYYYYFFRGMYEYRNREIMDAIASYQKAESMLYVVEDKIEKAEFYYKLAEIYCDLHQTFFSMNYANQAMDIYKQFELYGIRRAECAFIFARNLMRVSQFDKAVEHLQSVLRQADELGKSRLKAASFYYLGKCSAKENKLEEAVSFFQQAAAVSDAGQTRSFKLKSILGLTHIRFRQGLVQDAAVLFEQGMQLAKDTNNQAALSAFQTINGLYIKNDPILVVNAFHELELRKLYAVLEELAWETAAVYHKREQHQDAVFFYNKAIEVQKLMQENIVFKTAAL	—	—
409	Asp	Bacillus atrophaeus C89	subtilis	MKEIASVDVANLINRWYVHIRKREISAAVELRDEILAILDHMEEDQDLLVYFNLLDYRFKVLMEDISSREPVLSNEEKAKTDDMLRFYFFLFKGMFESAKNNYSHALSLFRMAEKQLDSVYDEIEKAEFHYKLGSLYYFTKTTLLSFHHLSTAKDIYKGHDGYEKQVINCTMLLALNYIDDGRLETAEQMLKDCVEKLIKADDKHLLSLAYYDLGFLKIQEDKHNEAIHFFDTAFKTDDLKRNAPIAYLQCVYESARSNYKIGETPKALEWIKEGIEFSEDINNTNFSLKFSILNLCYSKPVEGLAQIKAHIDKLEARQAYVDIEALAVDVANVYSSLNNYKESTYFLEKAIKSSNLTGKEVI	MKKIVIAAFITVSLGFILVTSTLSPEADRHQTFNKGGESIAVASRGAGS	SRGAGS
2722	Asp	Bacillus atrophaeus subsp globigii strain BSS	subtilis	MKEIASVDVANLINRWYVHIRKREISAAVELRDEILAILDHMEEDQDLLVYFNLLDYRFKVLMEDISSREPVLSNEEKAKTDDMLRFYFFLFKGMFESAKNNYSHALSLFRMAEKQLDSVYDEIEKAEFHYKLGSLYYFTKTTLLSFHHLSTAKDIYKGHDGYEKQVINCTMLLALNYIDDGRLETAEQMLKDCVEKLIKADDKHLLSLAYYDLGFLKIQEDKHNEAIHFFDTAFKTDDLKRNAPIAYLQCVYESARSNYKIGETPKALEWIKEGIEFSEDINNTNFSLKFSILNLCYSKPVEGLAQIKAHIDKLEARQAYVDIEALAVDVANVYSSLNNYKESTYFLEKAIKSSNLTGKEVI	MKKIVIAAFITVSLGFILVTSTLSPEADRHQTFNKGGESIAVASRGAGS	SRGAGS
2726	Tyr	Bacillus atrophaeus subsp globigii strain BSS	subtilis	VGWVLHEQKIPSAIVGNKLNQWYRLIREFEVSEAEALKLAVKEELDVMEENQDLLLYFSLLEFRHELMLSVFLPEGSIEADRSLSELLEQIEANQQKLTGLLDYYYYFFRGMYEYRNREIMDAIASYQKAESMLYVVEDKIEKAEFYYKLAEIYCDLHQTFFSMNYANQAMDIYKQFELYGIRRAECAFIFARNLMRVSQFDKAVEHLQSVLRQADELGKSRLKAASFYYLGKCSAKENKLEEAVSFFQQAAAVSDAGQTRSFKLKSILGLTHIRFRQGLVQDAAVLFEQGMQLAKDTNNQAALSAFQTINGLYIKNDPILVVNAFHELELRKLYAVLEELAWETAAVYHKREQHQDAVFFYNKAIEVQKLMQENIVFKTAAL	—	—
2715	Tyr	Bacillus atrophaeus UCMB-5137	subtilis	VGWVLHEQKIPSAIVGNKLNQWYRLIREFEVSEAEALKLAVKEELDVMEENQDLLLYFSLLEFRHELMLSVFLPEGSIEADRSLSELLEQIEANQQKLTGLLDYYYYFFRGMYEYRNREIMDAIASYQKAESMLYVVEDKIEKAEFYYKLAEIYCDLHQTFFSMNYANQAMDIYKQFELYGIRRAECAFIFARNLMRVSQFDKAVEHLQSVLRQADELGKSRLKAASFYYLGKCSAKENKLEEAVSFFQQAAAVSDAGQTRSIKLKSILGLTHIRFRQGLVQEAAVLFEQGMQLAKGTNNQAALAAFQTINGLYIKNDPILVVNAFHELELRKLYAVLEELAWETAAVYHKREQHQDAVFFYNKAIEVQKLMQENIVFKTAAL	—	—
478	Ser	Bacillus cereus 03BB102	cereus	MFSRFIFVIILVIYRQRRRGYMSVHVIKKEEITLLLHDWYREIRSQNFVKAKELKQSIDTKINSMEENQKNTEFYSLLDFRFKMLSAEFYPHQSDISKNDLRKMKLDEAPSDESLLYYYHFFKASHATVNGDFKVAEKHYGIAESLLENIQDPIEKAEFNFKLSSYYYHVCQPILVIQYATRARNIFEGLYGYSRKVAACDNVLGLACVKLNEFEQAEVYFMSSLDILKKQNEEELMLRVRHSLGVMYAEQNLSDLALRYLSEVSQKIPNHFRAIFLEARENLKLGKTKLAASLIEKGLVICNELEQKEYEHHFTILKGMNENVSAEELELAISKGISFFNEVGLWQYVQEYAEKLAVKYHREGNSMKSSEYFYLGYKEKEKGFQKGALK	MKRMISSSIGFIITLVLLNGVNVSTDQTKVNTTSVIQYTHGEPWG	?
481	Thr	Bacillus cereus 03BB102	cereus	MGEYIVSVSVKGNEQLTSLLNDWYRSMLSQQVVKATNLKKKIDEKINKLSIESNQERQDQNLLLYYSLLEFRYTVLTDSLGIQQNSFDAISDYDMPTDHFLRFYYHFFKSIHSTFISSFTEAEEHYKLAEKILVNIPDEIEHAEFYYRIATFYHHTYNMLAAIEYANKSRAIFSNYEGYEVKTAFCNSLLGGCCIYLKQYEQAEEYLHCAIELLQKNKEEDSLLYVKSTMGWLYSDQSMSTLAIRHLSEVTEKIPTHFKAIFLQAKEHYKLGEQSAASKLIDKGLQICRGIHNEEYTHHFSILKRLNENIPLEELEKIIQEGILYFEQEELWEYVVEYAELFATKCRQLENHQKVSDYFHICYQARRKSIEKGVLK	MKKISLLLSGIAFIGVLTLGISQFSKADQFATHGHYPAPTYSVGDHGGAPQQT	?
687	Thr	Bacillus cereus 03BB108 g	cereus	MGEYIVSVSVKGNEQLTSLLNDWYRSMLSQQVVKATNLKKKIDEKITKLSIESNQERQDQNLLLYYSLLEFRYTVLTDSLGIQQNSFDAISDYDMPTDHFLRFYYHFFKSIHSTFISSFTEAEEHYKLAEKILVNIPDEIEHAEFYYRIATFYHHTYNMLAAIEYANKSRAIFSKYEGYEVKTAFCNSLLGGCCIYLKQYEQAEEYLHCAIELLQKNREEDSLLYVKSTMGWLYSDQSMSTLAIRHLSEVTEKIPTHFKAIFLQAKEHYKLGGQLAASKLIDKGLQICRGIHNEEYTHHFSILKRLNENIPLEELEKIIQEGILYFEQEELWEYVVEYAELFATKCRQLENHQKVSDYFHICYQARRKSIEKGVLK	MKKISLLLSGIAFIGVLTLGISQFSKADQFATHGHYPAPTYSVGDHGGAPQQT	?
690	Ser	Bacillus cereus 03BB108 g	cereus	MFSRFIFVIILVIYRQRRRGYMSVHVIKKEEITLLLHDWYREIRSQNFVKAKELKQSIDTKINSMEENQKNTEFYSLLDFRFKMLSAEFYPHQSDISKNDLRKMKLDEAPSDESLLYYYHFFKASHATVNGDFKVAEKHYGIAESLLENIQDPIEKAEFNFKLSSYYYHVCQPILVIQYATRARNIFEGLYGYSRKVAACDNVLGLACVKLNEFEQAEVYFMSSLDILKKQNEEELMLRVRHSLGVMYAEQNLSDLALRYLSEVSQKIPNHFRAIFLEARENLKLGKTKLAASLIEKGLVICNELEQKEYEHHFTILKGMNENVSAEELELAISKGISFFNEVGLWQYVQEYAEKLAVKYHREGNSMKSSEYFYLGYKEKEKGFQKGALK	MKRMISSSIGFIITLVLLNGVNVSTDQTKVNTTSIIQYTHGEPWG	?
510	Thr	Bacillus cereus 172560W	cereus	MGAYIMSVSVKGNEQLTSLLNDWYRSMLSQQIIKATNLKKKIDEKISKLSIEPNQEHQDQNLLLYYSLLEFRYKVLTDSLGIQQNSFDTISDYDMPTDQFLQFYYHFFKSIHSTFISNYTEAEEHYKLAEKILVAIPDEIEHAEFYYRIATFYHHTYNNLASIEYANKSRAIFSKYEGYEVKTAFCNSLLGGCCIYLKQYEQAEEYLHCAIDLLQKNREEDSLLYVKNTMGWLYSDQSMSTLAIRHLSEVTEKIPTHFKAIFLQAKEHYKLGEQSTASQLIDKGLQICREIHNEEYTHHFSILKKLNENIPLEELEKIIQEGILYFEEEELWEYVVEYAELFATKCRQLENHQKVSDYFHICYQARQKSIAKGVLK	MLSSKTKINRKRSVKIMKKISLLLSSIAFIGVLTVGIFQFSKTDQLATHGHYPAPSYSVGDYGGAPPQI	?
567	Thr	Bacillus cereus 95/8201	cereus	MGEYIVSVSVKGNEQLTSLLNDWYRSMLSQQVVKATNLKKKIDEKITKLSIESNQERQDQNLLLYYSLLEFRYTVLTDSLGIQQNSFDAISDYDMPTDHFLRFYYHFFKSIHSTFISSFTEAEEHYKLAEKILVNIPDEIEHAEFYYRIATFYHHTYNMLAAIEYANKSKAIFSKYEGYEVKTAFCNSLLGGCCIYLKQYEQAEEYLHCAIELLQKNKEEDSLLYVKSTMGWLYSDQSMSTLAIRHLSEVTEKIPTHFKAIFLQAKEHYKLGEQSAASKLIDRGLQICRGIHNEEYTHHFSILKRVNENIPLEELEKIIQEGILYFEQEELWEYVVEYAELFATKCRQFENHQKVSDYFHICYQARRKSIEKGVLK	MLSSKTKINRKRSVKIMKKISLLLSGIAFIGILTVGISPLSKADQFATHGHYPAPTYSVGDHGGAPQQT	?
673	Thr	Bacillus cereus AH1134 g	cereus	MGAYIMSVSVKGNEQLTSLLNDWYRSMLSQQVIKATNLKKKIDEKINKLSIEPNQEHQDQNLLLYYSLLEFRYKVLTDSLGIQQNSFDTISDYDMPTDQFLQFYYHFFKSIHSTFISNYTEAEEHYKLAEKILVAIPDEIEHAEFYYRIATFYHHTYNNLASIEYANKSRAIFSKYEGYEVKTAFCNSLLGGCCIYLKQYEQAEEYLHCAIDLLQKNREEDSLLYVKNTMGWLYSDQSMSTLAIRHLSEVTEKIPTHFKAIFLQAKEHYKLGEQSTASQLIDKGLQICREIHNEEYTHHFSILKKLNENIPLEELEKIIQEGILYFEEEELWEYVVEYAELFATKCRQLENHQKVSDYFHICYQARQKSIAKGVLK	—	—
647	Ser	Bacillus cereus AH1271	cereus	MFSRFIFVIMLVIYRQRRRGYMSVHVIKKEEITLLLHDWYREIRSQNFVKAKELKQSIDTKINSMEENQKNTEFYALLDFRFKMLSAEFYPHQSDISKNDLRKMKLDEVPSDESLLYYYHFFKASHAAVNGDFKVAEKHYGIAESLLGNIQDPIEKAEFNFKLSSYYYHVCQPILVIQYATRARNIFEGLYGYSRKVAACDNVLGLACVKLNEFEQAEVYFMSSLDILKKQNEEELMLRVRHSLGVMYAEQNLSDLALRYLSEVSQKIPNHFRAIFLEARENLKLGKTKLAASLIEKGLVICNELEQKEYEHHFTILKGMNENVSAEELELAISKGISFFNEVGLWQYVQEYAEKLAVKYHKEGNSIKSSEYFYLGYKEKEKGFQKGALK	MKRIISSSIGLIITVILLNGVNVSTEQSKVNTTNVIQYTHGEPWG	?
639	Thr	Bacillus cereus AH603	cereus	MGEYIMSVLVKGNEQLTSLLNDWYQSMLSQQVLKATNLKKEIDEKISKLSTEPNQDCQDQNLLLYYSLLEFRYTVLTDSLSIQKNSFDTISDYDMPTDQFLRFYYHFFKAIHATFIANYTMAEEHYKQAEKILVDIPDEVEHAEFYYRIATFYHHTYNMLTSIEYANKSKGIFSKHEGYEVKTAFCNSLLGGCCIYLKQYEQAEEYLNSAIDLLKKNKEEDSLLYVRSTIGWLYSDQNMSTLAIRHLSEVTAKMPTHFKAIFLEAKEHYKLGEQSAASQLIDKGLQICRGINNEEYTHHFSILNSLNKNIPLEELEKIIQEGIVYFEKEELWDYVVEYAELFATICRKLENHKKVSDYFHVCYQARRKSIEKGALK	MKKIILLLSGIAFIGALTVGITQFSQTDQLATHGHYPSPTYSVGDHGGAPQQI	?
474	Thr	Bacillus cereus AH820	cereus	MGEYIVSVSVKGNEQLTSLLNDWYRSMLSQQVVKATNLKKKIDEKITKLSIESNQERQDQNLLLYYSLLEFRYTVLTDSLGIQQNSFDAISDYDMPTDHFLRFYYHFFKSIHSTFISSFTEAEEHYKLAEKILVNIPDEIEHAEFYYRIATFYHHTYNMLAAIEYANKSKAIFSKYEGYEVKTAFCNSLLGGCCIYLKQYEQAEEYLHCAIELLQKNKEEDSLLYVKSTMGWLYSDQSMSTLAIRHLSEVTEKIPTHFKAIFLQAKEHYKLGEQSAASKLIDRGLQICRGIHNEEYTHHFSILKRVNENIPLEELEKIIQEGILYFEQEELWEYVVEYAELFATKCRQFENHQKVSDYFHICYQARRKSIEKGVLK	MLSSKTKINRKRSVKIMKKISLLLSGIAFIGILTVGISPLSKADQFATHGHYPAPTYSVGDHGGAPQQT	?
496	Thr	Bacillus cereus ATCC 10876	cereus	MGAYIMSVSVKGNEQLTSLLNDWYRSMLSQQVIKATNLKKKIDEKINKLSIEPNQEHQDQNLLLYYSLLEFRYKVLTDSLGIQQNSFDTISDYDMPTDQFLQFYYHFFKSIHSTFISNYTEAEEHYKLAEKILVAIPDEIEHAEFYYRIATFYHHTYNNLASIEYANKSRAIFSKYEGYEVKTAFCNSLLGGCCIYLKQYEQAEEYLHCAIDLLQKNREEDSLLYVKNTMGWLYSDQSMSTLAIRHLSEVTEKIPTHFKAIFLQAKEHYKLGEQSTASQLIDKGLQICREIHNEEYTHHFSILKKLNENIPLEELEKIIQEGILYFEEEELWEYVVEYAELFATKCRQLENHQKVSDYFHICYQARQKSIAKGVLK	—	—
435	Thr	Bacillus cereus ATCC 14579	cereus	MGAYIMSVSVKGNEQLTSLLNDWYRAMLSQQVIKATNLKKKIDEKINKLSIEPDQEHQDQNLLLYYSLLEFRYKVLTDSLGIQQNSFDTISDYDMPTDQFLQFYYHFFKSIHSTFISNYTEAEEHYKLAEKILVAIPDEIEHAEFYYRIATFYHHTYNNLASIEYANKSRAIFSKYEGYEVKTAFCNSLLGGCCIYLKQYEQAEEYLHCAIDLLQKNREEDSLLYVKNTMGWLYSDQSMSTLAIRHLSEVTEKIPTHFKAIFLQAKEHYKLGEQSTASQLIDKGLQICREIHNEEYTHHFSILKKLNENIPLEELEKIIQEGILYFEEEELWEYVVEYAELFATKCRQLENHQKVSDYFHICYQARQKSIAKGVLK	—	—
534	Thr	Bacillus cereus ATCC 4342	cereus	MGEYIVSVSVKGNEQLTSLLNDWYRSMLSQQVVKATNLKKKIDEKITKLSIESNQERQDQNLLLYYSLLEFRYTVLTDSLGIQQNSFDAISDYDMPTDHFLRFYYHFFKSIHSTFISSFTEAEEHYKLAEKILVNIPDEIEHAEFYYRIATFYHHTYNMLAAIEYANKSRAIFSKYEGYEVKTAFCNSLLGGCCIYLKQYEQAEEYLHCAIELLQKNREEDSLLYVKSTMGWLYSDQNMSTLAIRHLSEVTEKIPTHFKAIFLQAKEHYKLGEQSAASKLIDRGLQICRGIHNEEYTHHFSILKRLNENIPLEELEKIIQEGILYFEQEELWEYVVEYTEIFAAKCRQLENHQKVSDYFHICYHARRKSIEKGVLK	MKKISLLLSGIAFIGVLTVGISPLSKADQFATHGHYPVPTYSVGDHGGAPQQT	?
457	Thr	Bacillus cereus B4264	cereus	MGAYIMSVSVKGNEQLTSLLNDWYRAMLSQQVIKATNLKKKIDEKINKLSIEPDQEHQDQNLLLYYSLLEFRYKVLTDSLGIQQNSFDTISDYDMPTDQFLQFYYHFFKSIHSTFISNYTEAEEHYKLAEKILVAIPDEIEHAEFYYRIATFYHHTYNNLASIEYANKSRAIFSKYEGYEVKTAFCNSLLGGCCIYLKQYEQAEEYLHCAIDLLQKNREEDSLLYVKNTMGWLYSDQSMSTLAIRHLSEVTEKIPTHFKAIFLQAKEHYKLGEQSTASQLIDKGLQICREIHNEEYTHHFSILKKLNENIPLEELEKIIQEGILYFEEEELWEYVVEYAELFATKCRQLENHQKVSDYFHICYQARQKSIAKGVLK	—	—
1397	Thr	Bacillus cereus B5-2	cereus	MGEYIMSVSLKRNEELTSLLNDWYRSMLSQQVIKATNLKKKIDEKINKLSIESNQKHQDQNLLLYYSLLEFRYTVLTDSLGIQHDSFDAISDYDMPTDHFLRFYYHFFKSIHSTFISSFSEAEEHYKLAEKILVKIPDEIEHAEFYYRIATFYHHTYNMLASIEYANKSREIFSKYEGYEVKTAFCNSLLGGCCIYLKQYEQAEEYLHYAIELLQKNEEEDSLLFVKSTLGWLYSDQSMSTLAIRHLSEVTEKIPTHFKAIFLQSKEHYKLGQQSAASKLIDKGLQICRGIQNEEYTHHFSILKRLNENIPLEELEKIIQEGILYFEEEELWEYVVEYAELFATKCRQLENHQKVSDYFQICYQARRKSIEKGVLK	MLPSKTKINRKRSVKIMKKISLLLSGIAFIGILTVGISPFFKADQFATHGHYPAPTYSVGDHGGAPQQT	?
1421	Thr	Bacillus cereus BAG1O-3	cereus	MGAYIMSVSVKGNEQLTSLLNDWYRSMLSQQVIKATNLKKKIDEKISKLSTEPNQEHQDQNLLLYYSLLEFRYNVLTDSLGIQQNSFDAISDYDMPTDHFLRFYYHFFKSIHSTFISNFTEAEEHYKLAEKILVDIPDEIEHAEFYYRIATFYHHTYNMLASIEYANKSRVIFSKYEGYEVKTAFCNSLLGGCCIYLKQYEQAEEYLHCAIDLLQKNREEDSLLYVKNTMGWLYSDQSMSTLAIRHLSEVTEKIPTHFKAIFLQAKEHYKLGEQSTASQLIDKGLQICREIHNEEYTHHFSILKRLNENIPLEELEKIIQEGILYFEEEELWEYVVEYAELFATKCRQLENYQKVSDYFHICYQARQKSIAKGVLK	—	—
1428	Ser	Bacillus cereus BAG1O-3	cereus	MLVIYRQRRRGYMSVHVIKKEEINLLLHEWYREIRSQNFSKAKELKQSIDTKVNSMEEDRKNTEFYSLVDFRFKMLSAEFYPHQSDISKNDLRKMKLDEAPSDESLLYYYHFFKASHATVNGDFKVAEKHYGIAESLLGNIQDPIEKAEFNFKLSSYYYHVCQPILVIQYATRARNTFEGLYGYSRKVAACDNVLGLACVKLNEFEQAEVYFMSSLDILKKQNEEELMLRVRHSLGVMYAEQNLSDLALRYLSEVSQKIPNHFRAIFLEARENLKLGKIKLAASLIEKGLIICNELEQKEYEHHFTILKEMNENVSAEELELAISKGIYFFNEVGLWQYVQEYAEKLAVKYHEEGNSIKSSEYFYLGYKEKEKGFQKGALK	MKRIISSSIGLIITVILLNGVNVSTDQSEVNTTSVIQYTHGEPWG	?
1119	Ser	Bacillus cereus BAG1X1-1	cereus	MLVIYRQRRRGYMSVHVIKKEEINLLLHEWYREIRSQNFSKAKELKQSIDTKVNSMEEDRKNTEFYSLVDFRFKMLSAEFYPHQSDISKNDLRKMKLDEAPSDESLLYYYHFFKASHATVNGDFKVAEKHYGIAESLLGNIQDPIEKAEFNFKLSSYYYHVCQPILVIQYATRARNTFEGLYGYSRKVAACDNVLGLACVKLNEFEQAEVYFMSSLDILKKQNEEELMLRVRHSLGVMYAEQNLSDLALRYLSEVSQKIPNHFRAIFLEARENLKLGKTKLAASLIEKGLIICNELEQKEYEHHFTILKEMNENVSAEELELAISKGISFFNEVGLWQYVQEYAEKLAVKYHEEGNSIKSSEYFYLGYKEKEKGFQKGALK	MKRIISSSIGLIITVILLNGVNVSTDQSEVNTTSVIQYTHGEPWG	?
1121	Thr	Bacillus cereus BAG1X1-1	cereus	MGLGYFYKMGAYIMSVSVKGNEQLTALLNDWYRSMLSQQVIKATNLKKKIDEKISKLSTEPNQEHQDQNLLLYYSLLEFRYNVLTDSLGIQQNSFDAISDYDMPTDHFLRFYYHFFKSIHSTFISNYTEAEEHYKLAEKILVDIPDELEQAEFYYRIATFYHHTYNMLASIEYANKSRAIFSKYEGYEVKTAFCNSLLGGCCIYLKQYEQAEEYLQSAIDLLQKNKEEDSLLYVKSTMGWLYSDQSMSTLAIRHLSEVTEKIPTHFKAIFLQAKEHYKLGEQSTASKLIVKGLKICREIHNEEYLHHFFILKRLNENIPLEELEKIIQEGILYFEKEELWEYVVEYAELFATKCRQLENHKKVSDYFHICYQARRKLIEKGVLK	MLSSKTKINRKRSIKIMKKISLLLSGIAFIGTLMVGISQFSKTDQLATHGHYPTPSYSVGDYGGAPPQI	?
856	Ser	Bacillus cereus BAG1X1-2	cereus	MLVIYRQRRRGYMSVHVIKKEEINLLLHEWYREIRSQNFSKAKELKQSIDTKVNSMEEDRKNTEFYSLVDFRFKMLSAEFYPHQSDISKNDLRKMKLDEAPSDESLLYYYHFFKASHATVNGDFKVAEKHYGIAESLLGNIQDPIEKAEFNFKLSSYYYHVCQPILVIQYATRARNTFEGLYGYSRKVAACDNVLGLACVKLNEFEQAEVYFMSSLDILKKQNEEELMLRVRHSLGVMYAEQNLSDLALRYLSEVSQKIPNHFRAIFLEARENLKLGKTKLAASLIEKGLIICNELEQKEYEHHFTILKEMNENVSAEELELAISKGIYFFNEVGLWQYVQEYAEKLAVKYHEEGNSIKSSEYFYLGYKEKEKGFQKGALK	MKRIISSSIGLIITVILLNGVNVSTDQSEVNTTSVIQYTHGEPWG	?
861	Thr	Bacillus cereus BAG1X1-2	cereus	MGAYIMSVSVKGNEQLTSLLNDWYRSMLSQQVIKATNLKKKIDEKISKLSTEPNQEHQDQNLLLYYSLLEFRYNVLTDSLGIQQNSFDAISDYDMPTDHFLRFYYHFFKSIHSTFISNFTEAEEHYKLAEKILVDIPDEIEHAEFYYRIATFYHHTYNMLASIEYANKSRVIFSKYEGYEVKTAFCNSLLGGCCIYLKQYEQAEEYLQCAIDLLQKNKVEDSLLYVKSTMGWLYSDQSMSTLAIRHLSEVTEKIPTHFKAIFLQAKEHYKLGEQSTASKLIVKGLKICREIHNEEYMHHFFILKSLNENIPLEELEKIIQEGILYFEKEELWEYVVEYAELFATKCRQLENHKKVSDYFHICYQARLKLIEKGVLK	—	—
1148	Ser	Bacillus cereus BAG1X2-1	cereus	MLVIYRQRRRGYMSVHVIKKEEINLLLHEWYREIRSQNFSKAKELKQSIDTKVNSMEEDRKNTEFYSLVDFRFKMLSAEFYPHQSDISKNDLRKMKLDEAPSDESLLYYYHFFKASHATVNGDFKVAEKHYGIAESLLGNIQDPIEKAEFNFKLSSYYYHVCQPILVIQYATRARNTFEGLYGYSRKVAACDNVLGLACVKLNEFEQAEVYFMSSLDILKKQNEEELMLRVRHSLGVMYAEQNLSDLALRYLSEVSQKIPNHFRAIFLEARENLKLGKTKLAASLIEKGLIICNELEQKEYEHHFTILKEMNENVSAEELELAISKGISFFNEVGLWQYVQEYAEKLAVKYHEEGNSIKSSEYFYLGYKEKEKGFQKGALK	MKRIISSSIGLIITVILLNGVNVSTDQSEVNTTSVIQYTHGEPWG	?
1156	Thr	Bacillus cereus BAG1X2-1	cereus	MGLGYFYKMGAYIMSVSVKGNEQLTALLNDWYRSMLSQQVIKATNLKKKIDEKISKLSTEPNQEHQDQNLLLYYSLLEFRYNVLTDSLGIQQNSFDAISDYDMPTDHFLRFYYHFFKSIHSTFISNYTEAEEHYKLAEKILVDIPDELEQAEFYYRIATFYHHTYNMLASIEYANKSRAIFSKYEGYEVKTAFCNSLLGGCCIYLKQYEQAEEYLQSAIDLLQKNKEEDSLLYVKSTMGWLYSDQSMSTLAIRHLSEVTEKIPTHFKAIFLQAKEHYKLGEQSTASKLIVKGLKICREIHNEEYLHHFFILKRLNENIPLEELEKIIQEGILYFEKEELWEYVVEYAELFATKCRQLENHKKVSDYFHICYQARRKLIEKGVLK	MLSSKTKINRKRSIKIMKKISLLLSGIAFIGTLMVGISQFSKTDQLATHGHYPTPSYSVGDYGGAPPQI	?
1165	Ser	Bacillus cereus BAG1X2-2	cereus	MLVIYRQRRRGYMSVHVIKKEEINLLLHEWYREIRSQNFSKAKELKQSIDTKVNSMEEDRKNTEFYSLVDFRFKMLSAEFYPHQSDISKNDLRKMKLDEAPSDESLLYYYHFFKASHATVNGDFKVAEKHYGIAESLLGNIQDPIEKAEFNFKLSSYYYHVCQPILVIQYATRARNTFEGLYGYSRKVAACDNVLGLACVKLNEFEQAEVYFMSSLDILKKQNEEELMLRVRHSLGVMYAEQNLSDLALRYLSEVSQKIPNHFRAIFLEARENLKLGKTKLAASLIEKGLIICNELEQKEYEHHFTILKEMNENVSAEELELAISKGISFFNEVGLWQYVQEYAEKLAVKYHEEGNSIKSSEYFYLGYKEKEKGFQKGALK	MKRIISSSIGLIITVILLNGVNVSTDQSEVNTTSVIQYTHGEPWG	?
1171	Thr	Bacillus cereus BAG1X2-2	cereus	MGLGYFYKMGAYIMSVSVKGNEQLTALLNDWYRSMLSQQVIKATNLKKKIDEKISKLSTEPNQEHQDQNLLLYYSLLEFRYNVLTDSLGIQQNSFDAISDYDMPTDHFLRFYYHFFKSIHSTFISNYTEAEEHYKLAEKILVDIPDELEQAEFYYRIATFYHHTYNMLASIEYANKSRAIFSKYEGYEVKTAFCNSLLGGCCIYLKQYEQAEEYLQSAIDLLQKNKEEDSLLYVKSTMGWLYSDQSMSTLAIRHLSEVTEKIPTHFKAIFLQAKEHYKLGEQSTASKLIVKGLKICREIHNEEYLHHFFILKRLNENIPLEELEKIIQEGILYFEKEELWEYVVEYAELFATKCRQLENHKKVSDYFHICYQARRKLIEKGVLK	MLSSKTKINRKRSIKIMKKISLLLSGIAFIGTLMVGISQFSKTDQLATHGHYPTPSYSVGDYGGAPPQI	?
1177	Ser	Bacillus cereus BAG1X2-3	cereus	MLVIYRQRRRGYMSVHVIKKEEINLLLHEWYREIRSQNFSKAKELKQSIDTKVNSMEEDRKNTEFYSLVDFRFKMLSAEFYPHQSDISKNDLRKMKLDEAPSDESLLYYYHFFKASHATVNGDFKVAEKHYGIAESLLGNIQDPIEKAEFNFKLSSYYYHVCQPILVIQYATRARNTFEGLYGYSRKVAACDNVLGLACVKLNEFEQAEVYFMSSLDILKKQNEEELMLRVRHSLGVMYAEQNLSDLALRYLSEVSQKIPNHFRAIFLEARENLKLGKTKLAASLIEKGLIICNELEQKEYEHHFTILKEMNENVSAEELELAISKGISFFNEVGLWQYVQEYAEKLAVKYHEEGNSIKSSEYFYLGYKEKEKGFQKGALK	MKRIISSSIGLIITVILLNGVNVSTDQSEVNTTSVIQYTHGEPWG	?
1187	Thr	Bacillus cereus BAG1X2-3	cereus	MGLGYFYKMGAYIMSVSVKGNEQLTALLNDWYRSMLSQQVIKATNLKKKIDEKISKLSTEPNQEHQDQNLLLYYSLLEFRYNVLTDSLGIQQNSFDAISDYDMPTDHFLRFYYHFFKSIHSTFISNYTEAEEHYKLAEKILVDIPDELEQAEFYYRIATFYHHTYNMLASIEYANKSRAIFSKYEGYEVKTAFCNSLLGGCCIYLKQYEQAEEYLQSAIDLLQKNKEEDSLLYVKSTMGWLYSDQSMSTLAIRHLSEVTEKIPTHFKAIFLQAKEHYKLGEQSTASKLIVKGLKICREIHNEEYLHHFFILKRLNENIPLEELEKIIQEGILYFEKEELWEYVVEYAELFATKCRQLENHKKVSDYFHICYQARRKLIEKGVLK	MLSSKTKINRKRSIKIMKKISLLLSGIAFIGTLMVGISQFSKTDQLATHGHYPTPSYSVGDYGGAPPQI	?
1236	Ser	Bacillus cereus BAG2O-1	cereus	MLVIYRQRRRGYMSVHVIKKEEINLLLHEWYREIRSQNFSKAKELKQSIDTKVNSMEEDRKNTEFYSLVDFRFKMLSAEFYPHQSDISKNDLRKMKLDEAPSDESLLYYYHFFKASHATVNGDFKVAEKHYGIAESLLGNIQDPIEKAEFNFKLSSYYYHVCQPILVIQYATRARNTFEGLYGYSRKVAACDNVLGLACVKLNEFEQAEVYFMSSLDILKKQNEEELMLRVRHSLGVMYAEQNLSDLALRYLSEVSQKIPNHFRAIFLEARENLKLGKTKLAASLIEKGLIICNELEQKEYEHHFTILKEMNENVSAEELELAISKGISFFNEVGLWQYVQEYAEKLAVKYHEEGNSIKSSEYFYLGYKEKEKGFQKGALK	MKRIISSSIGLIITVILLNGVNVSTDQSEVNTTSVIQYTHGEPWG	?
1246	Thr	Bacillus cereus BAG2O-1	cereus	MGLGYFYKMGAYIMSVSVKGNEQLTALLNDWYRSMLSQQVIKATNLKKKIDEKISKLSTEPNQEHQDQNLLLYYSLLEFRYNVLTDSLGIQQNSFDAISDYDMPTDHFLRFYYHFFKSIHSTFISNYTEAEEHYKLAEKILVDIPDELEQAEFYYRIATFYHHTYNMLASIEYANKSRAIFSKYEGYEVKTAFCNSLLGGCCIYLKQYEQAEEYLQSAIDLLQKNKEEDSLLYVKSTMGWLYSDQSMSTLAIRHLSEVTEKIPTHFKAIFLQAKEHYKLGEQSTASKLIVKGLKICREIHNEEYLHHFFILKRLNENIPLEELEKIIQEGILYFEKEELWEYVVEYAELFATKCRQLENHKKVSDYFHICYQARRKLIEKGVLK	MLSSKTKINRKRSIKIMKKISLLLSGIAFIGTLMVGISQFSKTDQLATHGHYPTPSYSVGDYGGAPPQI	?
1420	Thr	Bacillus cereus BAG2O-2	cereus	MGLGYFYRMGEYIMSVSVKKNEQLTSLLNDWYRSMLSQQVIKATNLKKKIDEKISKLSIEPNQERQDQNLLLYYSLLEFRYTVLTDSLGIQQNSFDAISDYDMPSDHFLRFYYHFFKSIHSTFISNYTEAEEHYKLAEKLLVDIPDEIEHAEFYYRISTFYHHTYKMVASIEYANKSRAIFSKYEGYKVKTAFCNSLLGGCCIYLKQYEQAEEYLYSAIDLLKSNKEVDSLLYVKSTIGWLYSNQSMSTLAIRHLSEVTDKIPTHFKAIFLQAKEHYKLGEQSIASTLIDKGLKICREIHNEEYIHHFFILKRLNENIPLEELEKIIQEGILYFEKEELWEYVVEYAELFATKCRQLENHKKVSDYFDICYQARRKSIEKGVLI	MLSSKTKINRKRSVNIMKKISLLLSGIAFIGVLTVGISQYSKTDQLATHGHYPTPSYSVGDYGGAPQQI	?
1256	Thr	Bacillus cereus BAG2O-3	cereus	MGEYIMSVSLKRNEELTSLLNDWYRSMLSQQVIKATNLKKKIDEKINKLSIESNQKHQDQNLLLYYSLLEFRYTVLTDSLGIQHDSFDAISDYDMPTDHFLRFYYHFFKSIHSTFISSFSEAEEHYKLAEKILVKIPDEIEHAEFYYRIATFYHHTYNMLASIEYANKSREIFSKYEGYEVKTAFCNSLLGGCCIYLKQYEQAEEYLHYAIELLQKNEKEDSLLFVKSTLGWLYSDQSMSTLAIRHLSEVTEKIPTHFKAIFLQAKEHYKLGQQSAASKLIDKGLQICRGIQNEEYTHHFSILKRLNENIPLEELEKIIQEGILYFEEEELWEYVVEYAELFATKCRQLENHQKVSDYFQICYQARRKSIEKGVLK	MLPSKTKINRKRSVKIMKKISLLLSGIAFIGILTVGISPFFKADQFATHGHYPAPTYSVGDHGGAPQQT	?
999	Ser	Bacillus cereus BAG2X1-2	cereus	MLVIYRQRRRGYMSVHVIKKEEITLLLHDWYREIRSQNFVKAKELKQSIDTKVNSMEEDQKNTEFYSLLDFRFKMLSAEFYPHQSDISKNDLRKMKLDEAPSDESLLYYYHFFKASHATVNGDFKVAEKHYGIAESLLENIQDPIEKAEFNFKLSSYYYHVCQPILVIQYATRARNIFEGLYGYSRKVAACDNVLGLACVKLNEFEQAEVYFMSSLDILKKQNEEELMLRVRHSLGVMYAEQNLSDLALRYLSEVSQKIPNHFRAIFLEARENLKLGKTKLAASLIEKGLVICNELEQKEYEHHFTILKGMNENVSAEELELAISKGISFFNEVGLWQYVQEYAEKLAVKYHEEGNSIKSSEYFYLGYKEKEKGFQKGALK	MKRIISSSIGLIITVILLNGVNAPTDQSKVNTTNVIQYTHGEPWG	?
1404	Ser	Bacillus cereus BAG3O-1	cereus	MFYRFIFVIMLVIYRQRSRGYMSVHVIKKEEITLLLHDWYREIRSQNFVKAKELKQSIDTKINSMEEDQKNTEFYSLLDFRFKMLSAEFYPHQSDISKNDLRKMKLDEVPSDESLLYYYHFFKASHATVNGDFKVAEKHYGIAESLLENIQDPIEKAEFNFKLSSYYYHVCQPILVIQYATRARNIFEGLYGYSRKVAACDNVLGLACVKLNEFEQAEVYFMSSLDILKKQNEEELMLRVRHSLGVMYAEQNLSDLALRYLSEVSQKIPNHFRAIFLEARENLKLGKTKLAASLIEKGLVICNELEQKEYEHHFTILKGMNENVSAEELELAISKGISFFNEVGLWQYVQEYAEKLAVKYHKEGNSIKSSEYFYLGYKEKEKGFQKGALK	MKRIISSSIGLIITVILLNGVNAPTDQSKVNTTNVIQYTHGEPWG	?
1409	Thr	Bacillus cereus BAG3O-1	cereus	MGEYIMSVSLKRNEELTSLLNDWYRSMLSQQVIKATNLKKKIDEKINKLSIESNQKHQDQNLLLYYSLLEFRYTVLTDSLGIQHDSFDAISDYDMPTDHFLRFYYHFFKSIHSTFISSFSEAEEHYKLAEKILVKIPDEIEHAEFYYRIATFYHHTYNMLASIEYANKSREIFSKYEGYEVKTAFCNSLLGGCCIYLKQYEQAEEYLHYAIELLQKNEEENSLLFVKSTLGWLYSDQSMSTLAIRHLSEVTEKIPTHFKAIFLQAKEHYKLGQQSAASKLIDKGLQICRGIQNEEYTHHFSILKRLNENIPLEELEKIIQEGILYFEEEELWEYVVEYAELFATKCRQLENHQKVSDYFQICYQARRKSIEKGVLK	MLPSKTKINRKRSVKIMKKISLLLSGIAFIGILTVEISPFFKADQFATHGHYPAPTYSVGDHGGAPQQT	?
1005	Thr	Bacillus cereus BAG3O-2	cereus	MGAYIMSVSVKGNEQLTSLLNDWYRSMLSQQVIKATNLKKKIDEKINKLSIEPNQEHQDQNLLLYYSLLEFRYKVLTDSLGIQQNSFDTISDYDMPTDQFLQFYYHFFKSIHSTFISNYTEAEEHYKLAEKILVAIPDEIEHAEFYYRIATFYHHTYNNLASIEYANKSRAIFSKYEGYEVKTAFCNSLLGGCCIYLKQYEQAEEYLHCAIDLLQKNREEDSLLYVKNTMGWLYSDQSMSTLAIRHLSEVTEKIPTHFKAIFLQAKEHYKLGEQSTASQLIDKGLQICREIHNEEYTHHFSILKKLNENIPLEELEKIIQEGILYFEEEELWEYVVEYAELFATKCRQLENHQKVSDYFHICYQARQKSIAKGVLK	MLSSKTKINRKRSVKIMKKISLLLSSIAFIGVLTVGIFQFSKTDQLATHGHYPAPSYSVGDYGGAPPQI	?
985	Thr	Bacillus cereus BAG3X2-2	cereus	MGAYIMSVSVKGNEQLTSLLNDWYRSMLSQQVIKATNLKKKIDEKINKLSIEPNQEHQDQNLLLYYSLLEFRYKVLTDSLGIQQNSFDTISDYDMPTDQFLQFYYHFFKSIHSTFISNYTEAEEHYKLAEKILVAIPDEIEHAEFYYRIATFYHHTYNNLASIEYANKSRAIFSKYEGYEVKTAFCNSLLGGCCIYLKQYEQAEEYLHCAIDLLQKNREEDSLLYVKNTMGWLYSDQSMSTLAIRHLSEVTEKIPTHFKAIFLQAKEHYKLGEQSTASQLIDKGLQICREIHNEEYTHHFSILKKLNENIPLEELEKIIQEGILYFEEEELWEYVVEYAELFATKCRQLENHQKVSDYFHICYQARQKSIAKGVLK	MLSSKTKINRKRSVKIMKKISLLLSSIAFIGVLTVGIFQFSKTDQLATHGHYPAPSYSVGDYGGAPPQI	?
980	Thr	Bacillus cereus BAG4O-1	cereus	MGAYIMSVSVKGNEQLTSLLNDWYRSMLSQQVIKATNLKKKIDEKINKLSIEPNQEHQDQNLLLYYSLLEFRYKVLTDSLGIQQNSFDTISDYDMPTDQFLQFYYHFFKSIHSTFISNYTEAEEHYKLAEKILVAIPDEIEHAEFYYRIATFYHHTYNNLASIEYANKSRAIFSKYEGYEVKTAFCNSLLGGCCIYLKQYEQAEEYLHCAIDLLQKNREEDSLLYVKNTMGWLYSDQSMSTLAIRHLSEVTEKIPTHFKAIFLQAKEHYKLGEQSTASQLIDKGLQICREIHNEEYTHHFSILKKLNENIPLEELEKIIQEGILYFEEEELWEYVVEYAELFATKCRQLENHQKVSDYFHICYQARQKSIAKGVLK	MLSSKTKINRKRSVKIMKKISLLLSSIAFIGVLTVGIFQFSKTDQLATHGHYPAPSYSVGDYGGAPPQI	?
973	Thr	Bacillus cereus BAG4X12-1	cereus	MGAYIMSVSVKGNEQLTSLLNDWYRSMLSQQVIKATNLKKKIDEKISKLSIEPNQEHQDQNLLLYYSLLEFRYKVLTDSLGIQQNSFDTISDYDMPTDQFLQFYYHFFKSIHSTFISNYTEAEEHYKLAEKILVAIPDEIEHAEFYYRIATFYHHTYNNLASIEYANKSRAIFSKYQGYEVKTAFCNSLLGGCCIYLKQYEQAEEYLHCAIDLLQKNREEDSLLYVKNTMGWLYSDQSMSTLAIRHLSEVTEKIPTHFKAIFLQAKEHYKLGEQSTASQLIDKGLQICREIHNEEYTHHFSILKKLNENIPLEELEKIIQEGILYFEEEELWEYVVEYAELFATKCRQLENHQKVSDYFHICYQARQKSIAKGVLK	MLSSKTKINRKRSVKIMKKISLLLSSIAFIGVLTVGIFQFSKTDQLATHGHYPAPSYSVGDYGGAPPQI	?
965	Thr	Bacillus cereus BAG5O-1	cereus	MGLGYFYRMGEYIMSVSVKKNEQLTSLLNDWYRSMLSQQVIKATNLKKKIDEKISKLSIEPNQERQDQNLLLYYSLLEFRYTVLTDSLGIQQNSFDAISDYDMPSDHFLRFYYHFFKSIHSTFISNYTEAEEHYKLAEKLLVDIPDEIEHAEFYYRISTFYHHTYKMVASIEYANKSRAIFSKYEGYKVKTAFCNSLLGGCCIYLKQYEQAEEYLYSAIDLLKSNKEVDSLLYVKSTIGWLYSDQSMSTLAIRHLSEVTDKIPTHFKAIFLQAKEHYKLGEQLIASTLIDKGLKICREIHNEEYIHHFFILKRLNENIPLEELEKIIQEGILYFEKEELWEYVVEYAELFATKCRQLENHKKVSDYFDICYQARRKSIEKGVLI	MLSSKTKINRKRSVNIMKKISLLLSGIAFIGVLTVGISQYSKTDQLATHGHYPTPSYSVGDYGGAPQQI	?
1268	Thr	Bacillus cereus BAG5X12-1	cereus	MGAYIMSVSVKGNEQLTSLLNDWYRSMLSQQVIKATNLKKKIDEKISKLSIEPNQEHQDQNLLLYYSLLEFRYKVLTDSLGIQQNSFDTISDYDMPTDQFLQFYYHFFKSIHSTFISNYTEAEEHYKLAEKILVAIPDEIEHAEFYYRIATFYHHTYNNLASIEYANKSRAIFSKYQGYEVKTAFCNSLLGGCCIYLKQYEQAEEYLHCAIDLLQKNREEDSLLYVKNTMGWLYSDQSMSTLAIRHLSEVTEKIPTHFKAIFLQAKEHYKLGEQSTASQLIDKGLQICREIHNEEYTHHFSILKKLNENIPLEELEKIIQEGILYFEEEELWEYVVEYAELFATKCRQLENHQKVSDYFHICYQARQKSIAKGVLK	MLSSKTKINRKRSVKIMKKISLLLSSIAFIGVLTVGIFQFSKTDQLATHGHYPAPSYSVGDYGGAPPQI	?
1036	Thr	Bacillus cereus BAG6O-1	cereus	MGLGYFYRMGEYIMSVSVKKNEQLTSLLNDWYRSMLSQQVIKATNLKKKIDEKISKLSIEPNQERQDQNLLLYYSLLEFRYTVLTDSLGIQQNSFDAISDYDMPSDHFLRFYYHFFKSIHSTFISNYTEAEEHYKLAEKLLVDIPDEIEHAEFYYRISTFYHHTYKMVASIEYANKSRAIFSKYEGYKVKTAFCNSLLGGCCIYLKQYEQAEEYLYSAIDLLKSNKEVDSLLYVKSTIGWLYSDQSMSTLAIRHLSEVTDKIPTHFKAIFLQAKEHYKLGEQSIASTLIDKGLKICREIHNEEYIHHFFILKRLNENIPLEELEKIIQEGILYFEKEELWEYVVEYAELFATKCRQLENHKKVSDYFDICYQARRKSIEKGVLI	MLSSKTKINRKRSVNIMKKISLLLSGIAFIGVLTVGISQYSKTDQLATHGHYPTPSYSVGDYGGAPQQI	?
1043	Ser	Bacillus cereus BAG6X1-1	cereus	MFYQLIFVIMLVIYRQRRRGYMSVHVIKKEEITLLLHDWYREIRSQNFVKAKELKQSIDTKVNSMEEDQKNTEFYSLLDFRFKMLSAEFYPHQSDISKNDLRKMKLDEAPSDESLLYYYHFFKASHATVNGDFKVAEKHYGIAESLLENIQDPIEKAEFNFKLSSYYYHVCQPILVIQYATRARNIFEGLYGYSRKVAACDNVLGLACVKLNEFEQAEVYFMSSLDILKKQNEEELMLRVRHSLGVMYAEQNLSDLALRYLSEVSQKIPNHFRAIFLEARENLKLGKTKLAASLIEKGLVICNELEQKEYEHHFTILKGMNENVSAEELELAISKGISFFNEVGLWQYVQEYAEKLAVKYHEEGNSIKSSEYFYLGYKEKEKGFQKGALK	MKRIISSSIGLIITVILLNGVNAPTDQSKVNTTNVIQYTHGEPWG	?
563	Thr	Bacillus cereus BDRD-Cer4	cereus	MGAYIMSVSVKGNEQLTSLLNDWYRAMLSQQVIKATNLKKKIDEKINKLSIEPDQEHQDQNLLLYYSLLEFRYKVLTDSLGIQQNSFDTISDYDMPTDQFLQFYYHFFKSIHSTFISNYTEAEEHYKLAEKILVAIPDEIEHAEFYYRIATFYHHTYNNLASIEYANKSRAIFSKYEGYEVKTAFCNSLLGGCCIYLKQYEQAEEYLHCAIDLLQKNREEDSLLYVKNTMGWLYSDQSMSTLAIRHLSEVTEKIPTHFKAIFLQAKEHYKLGEQSTASQLIDKGLQICREIHNEEYTHHFSILKKLNENIPLEELEKIIQEGILYFEEEELWEYVVEYAELFATKCRQLENHQKVSDYFHICYQARQKSIAKGVLK	—	—
547	Thr	Bacillus cereus BDRD-ST24	cereus	MGAYIMSVSVKGNEQLTSLLNDWYRAMLSQQVIKATNLKKKIDEKINKLSIEPDQEHQDQNLLLYYSLLEFRYKVLTDSLGIQQNSFDTISDYDMPTDQFLQFYYHFFKSIHSTFISNYTEAEEHYKLAEKILVAIPDEIEHAEFYYRIATFYHHTYNNLASIEYANKSRAIFSKYEGYEVKTAFCNSLLGGCCIYLKQYEQAEEYLHCAIDLLQKNREEDSLLYVKNTMGWLYSDQSMSTLAIRHLSEVTEKIPTHFKAIFLQAKEHYKLGEQSTASQLIDKGLQICREIHNEEYTHHFSILKKLNENIPLEELEKIIQEGILYFEEEELWEYVVEYAELFATKCRQLENHQKVSDYFHICYQARQKSIAKGVLK	—	—
501	Ser	Bacillus cereus BGSC 6E1	cereus	MFSRFIFVIILVIYRQRRRGYMSVHVIKKEEITLLLHDWYREIRSQNFVKAKELKQSIDTKINSMEENQKNTEFYSLLDFRFKMLSAEFYPHQSDISKNDLRKMKLDEAPSDESLLYYYHFFKASHATVNGDFKVAEKHYGIAESLLENIQDPIEKAEFNFKLSSYYYHVCQPILVIQYATRARNIFEGLYGYSRKVAACDNVLGLACVKLNEFEQAEVYFMSSLDILKKQNEEELMLRVRHSLGVMYAEQNLSDLALRYLSEVSQKIPNHFRAIFLEARENLKLGKTKLAASLIEKGLVICNELEQKEYEHHFTILKGMNENVSAEELELAISKGISFFNEVGLWQYVQEYAEKLAVKYHREGNSMKSSEYFYLGYKEKEKGFQKGALK	MKRMISSSIGFIITLVLLNGVNVSTDQTKVNTTSIIQYTHGEPWG	?
504	Thr	Bacillus cereus BGSC 6E1	cereus	MGEYIVSVSVKGNEQLTSLLNDWYRSMLSQQVVKATNLKKKIDEKITKLSIESNQERQDQNLLLYYSLLEFRYTVLTDSLGIQQNSFDAISDYDMPTDHFLRFYYHFFKSIHSTFISSFTEAEEHYKLAEKILVNIPDEIEHAEFYYRIATFYHHTYNMLAAIEYANKSRAIFSNYEGYEVKTAFCNSLLGGCCIYLKQYEQAEEYLHCAIELLQKNREEDSLLYVKSTMGWLYSDQSMSTLAIRHLSEVTEKIPTHFKAIFLQAKEHYKLGGQLAASKLIDKGLQICRGIHNEEYTHHFSILKRLNENIPLEELEKIIQEGILYFEQEELWEYVVEYAEIFAAKCRQLENHQKVSDYFHICYQARRKSIEKGVLK	MLPSKTKINRKRSVKIMKKISLLLSGIAFIGVLTLGISQFSKADQFATHGHYPAPTYSVGDHGGAPQQT	?
1276	Thr	Bacillus cereus BMG1.7	cereus	MGAYIMSVSVKGNEQLTSLLNDWYRSMLSQQVIKATNLKKKIDEKINKLSIEPNQEHQDQNLLLYYSLLEFRYKVLTDSLGIQQNSFDTISDYDMPTDQFLQFYYHFFKSIHSTFISNYTEAEEHYKLAEKILVAIPDEIEHAEFYYRIATFYHHTYNNLASIEYANKSRAIFSKYEGYEVKTAFCNSLLGGCCIYLKQYEQAEEYLHCAIDLLQKNREEDSLLYVKNTMGWLYSDQSMSTLAIRHLSEVTEKIPTHFKAIFLQAKEHYKLGEQSTASQLIDKGLQICREIHNEEYTHHFSILKKLNENIPLEELEKIIQEGILYFEEEELWEYVVEYAELFATKCRQLENHQKVSDYFHICYQARQKSIAKGVLK	MLSSKTKINRKRSVKIMKKISLLLSSIAFIGVLTVGIFQFSKTDQLATHGHYPAPSYSVGDYGGAPPQI	?
629	Thr	Bacillus cereus F65185	cereus	MGAYIMSVSVKGNEQLTSLLNDWYRSMLSQQVIKATNLKKKIDEKINKLSIEPNQEHQDQNLLLYYSLLEFRYKVLTDSLGIQQNSFDTISDYDMPTDQFLQFYYHFFKSIHSTFISNYTEAEEHYKLAEKILVAIPDEIEHAEFYYRIATFYHHTYNNLASIEYANKSRAIFSKYEGYEVKTAFCNSLLGGCCIYLKQYEQAEEYLHCAIDLLQKNREEDSLLYVKNTMGWLYSDQSMSTLAIRHLSEVTEKIPTHFKAIFLQAKEHYKLGEQSTASQLIDKGLQICREIHNEEYTHHFSILKKLNENIPLEELEKIIQEGILYFEEEELWEYVVEYAELFATKCRQLEDHQKVSDYFHICYQARQKSIAKGVLK	MLSSKTKINRKRSVKIMKKISLLLSSIAFIGVLTVGIFQFSKTDQLATHGHYPAPSYSVGDYGGAPPQI	?
696	Ser	Bacillus cereus F837/76	cereus	MFSRFIFVIILVIYRQRRRGYMSVHVIKKEEITLLLHDWYREIRSQNFVKAKELKQSIDTKINSMEENQKNTEFYSLLDFRFKMLSAEFYPHQSDISKNDLRKMELDEAPSDESLLYYYHFFKASHATVNGDFKVAEKHYGIAESLLENIQDPIEKAEFNFKLSSYYYHVCQPILVIQYATRARNIFEGLYGYSRKVAACDNVLGLACVKLNEFEQAEVYFMSSLDILKKQNEEELMLRVRHSLGVMYAEQNLSDLALRYLSEVSQKIPNHFRAIFLEARENLKLGKTKLAASLIEKGLVICNELEQKEYEHHFTILKGMNENVSAEELELAISKGISFFNEVGLWQYVQEYAEKLAVKYHREGNSMKSSEYFYLGYKEKEKGFQKGALK	MKRMISSSIGFIITLVLLNGVNVSTDQTKVNTTSVIQYTHGEPWG	?
699	Thr	Bacillus cereus F837/76	cereus	MGEYIVSVSVKGNEQLTSLLNDWYRSMLSQQVVKATNLKKKIDEKITKLSIESNQERQDQNLLLYYSLLEFRYTVLTDSLGIQQNSFDAISDYDMPTDHFLRFYYHFFKSIHSTFISSFTEAEEHYKLAEKILVNIPDEIEHAEFYYRIATFYHHTYNMLAAIEYANKSRAIFSNYEGYEVKTAFCNSLLGGCCIYLKQYEQAEEYLHCAIELLQKNREEDSLLYVKSTMGWLYSDQSMSTLAIRHLSEVTEKIPTHFKAIFLQAKEHYKLGGQLAASKLIDKGLQICRGIHNEEYTHHFSILKRLNENIPLEELEKIIQEGILYFEQEELWEYVVEYAEIFAAKCRQLENHQKVSDYFHICYQARRKSIEKGVLK	MLPSKTKINRKRSVKIMKKISLLLSGIAFIGVLTLGISQFSKADQFATHGHYPAPTYSVGDHGGAPQQT	?
469	Thr	Bacillus cereus G9842	cereus	MGAYIMSVSVKGNEQLTSLLNDWYRAMLSQQVIKATNLKKKIDEKINKLSIEPDQEHQDQNLLLYYSLLEFRYKVLTDSLGIQQNSFDTISDYDMPTDQFLRFYYHFFKSIHSTFISNYTEAEEHYKLAEKILVAIPDEIEHAEFYYRIATFYHHTYNNLASIEYANKSRAIFSKYEGYEVKTAFCNSLLGGCCIYLKQYEQAEEYLHCAIDLLQKNREEDSLLYVKNTMGWLYSDQSMSTLAIRHLSEVTEKIPTHFKAIFLQAKEHYKLGEQSTASQLIDKGLQICRKIHNEEYTHHFSILKRLNENIPLEELEKIIQEGILYFKEEELWEYVVEYAELFATKCRQLENHQKVSDYFHICYQARQKSIAKGVLK	MLSSKTKINCKRSVKIMKKISLLLSGIAFIGVLTVGNFQFSKTDQLATHGHYPAPSYSVGDYGGAPPQI	?
1051	Thr	Bacillus cereus HD73	cereus	MGAYIMSVSVKGNEQLTSLLNDWYRSMLSQQVIKATNLKKKIDEKINKLSIEPNQEHQDQNLLLYYSLLEFRYKVLTDSLGIQQNSFDTISDYDMPTDQFLQFYYHFFKSIHSTFISNYTEAEEHYKLAEKILVAIPDEIEHAEFYYRIATFYHHTYNNLASIEYANKSRAIFSKYEGYEVKTAFCNSLLGGCCIYLKQYEQAEEYLHCAIDLLQKNREEDSLLYVKNTMGWLYSDQSMSTLAIRHLSEVTEKIPTHFKAIFLQAKEHYKLGEQSTASQLIDKGLQICREIHNEEYTHHFSILKKLNENIPLEELEKIIQEGILYFEEEELWEYVVEYAELFATKCRQLENHQKVSDYFHICYQARQKSIAKGVLK	MLSSKTKINRKRSVKIMKKISLLLSSIAFIGVLTVGIFQFSKTDQLATHGHYPAPSYSVGDYGGAPPQI	?
1066	Thr	Bacillus cereus HuA2-1	cereus	MGEYIMSVLVKGNEQLTSLLNDWYQSMLSQQVLKATNLKKEIDEKISKLSTEPNQDCQDQNLLLYYSLLEFRYTVLTDSLSIQKNSFDTISDYDMPTDQFLRFYYHFFKAMHATFIANYTMAEEHYKQAEKILVDIPDEVEHAEFYYRIATFYHHTYNMLTSIEYANKSKEIFSKHEGYEVKAAFCNSLLGGCCIYLKQYEQAEEYLNSAIDLLKKNKEEDSLLYVRSTIGWLYSDQNMSTLAIRHLSEVTAKMPTHFKAIFLEAKEHYKLGEQSAASQLIDKGLQICRGINNKEYTHHFSILNSLNKNIPLEELEKIIQEGIVYFEKEELWDYVVEYAELFATICRKLENHKKVSDYFHVCYQARRKSIEKGALK	MLSSQTKIHRKRSVKIMKKISLLLSGIAFIGALTVGITQFSQTDQLATHGHYPAPTYSVADHGGAPQQI	?
1103	Thr	Bacillus cereus HuA3-9	cereus	MGEYIMSVLVKGNEQLTSLLNDWYQSMLSQQVLKATNLKKEIDEKISKLSTEPNQDCQDQNLLLYYSLLEFRYTVLTDSLSIQKNSFDTISDYDMPTDQFLRFYYHFFKAMHATFIANYTMAEEHYKQAEKILVDIPDEVEHAEFYYRIATFYHHTYNMLTSIEYANKSKEIFSKHEGYEVKAAFCNSLLGGCCIYLKQYEQAEEYLNSAIDLLKKNKEEDSLLYVRSTIGWLYSDQNMSTLAIRHLSEVTAKMPTHFKAIFLEAKEHYKLGEQSAASQLIDKGLQICRGINNEEYTHHFSILNSLNENIPLEELEKIIQEGIVYFEKEELWDYVVEYAELFATICRKLENHKKVSDYFHICYQARRKSIEKGALK	MLSSKTKIHRKRSVKIMKKIILLLSGIAFIGALTVGITQFSQTDQLATHGHYPAPTYSVGDHGGAPQQI	?
1067	Thr	Bacillus cereus HuB1-1	cereus	MGAYIMSVSVKGNEQLTSLLNDWYRSMLSQQVIKATNLKKKIDEKISKLSTEPNQEHQDQNLLLYYSLLEFRYNVLTDSLGIQQNSFDAISDYDMPTDHFLRFYYHFFKSIHSTFISNFTEAEEHYKLAEKILVDIPDEIEHAEFYYRIATFYHHTYNMLASIEYANKSRVIFSKYEGYEVKTAFCNSLLGGCCIYLKQYEQAEEYLQCAIDLLQKNKVEDSLLYVKSTMGWLYSDQSMSTLAIRHLSEVTEKIPTHFKAIFLQAKEHYKLGEQSTASKLIVKGLKICREIHNEEYMHHFFILKSLNENIPLEELEKIIQEGILYFEKEELWEYVVEYAELFATKCRQLENHKKVSDYFHICYQARLKLIEKGVLK	—	—
1071	Ser	Bacillus cereus HuB1-1	cereus	MLVIYRQRRRGYMSVHVIKKEEINLLLHEWYREIRSQNFSKAKELKQSIDTKVNSMEEDRKNTEFYSLVDFRFKMLSAEFYPHQSDISKNDLRKMKLDEAPSDESLLYYYHFFKASHATVNGDFKVAEKHYGIAESLLGNIQDPIEKAEFNFKLSSYYYHVCQPILVIQYATRARNTFEGLYGYSRKVAACDNVLGLACVKLNEFEQAEVYFMSSLDILKKQNEEELMLRVRHSLGVMYAEQNLSDLALRYLSEVSQKIPNHFRAIFLEARENLKLGKTKLAASLIEKGLIICNELEQKEYEHHFTILKEMNENVSAEELELAISKGIYFFNEVGLWQYVQEYAEKLAVKYHEEGNSIKSSEYFYLGYKEKEKGFQKGALK	MKRIISSSIGLIITVILLNGVNVSTDQSEVNTTSVIQYTHGEPWG	?
1304	Thr	Bacillus cereus HuB13-1	cereus	MGAYIMSVSVKGNEQLTSLLNDWYRSMLSQQVIKATNLKKKIDEKINKLSIEPNQEHQDQNLLLYYSLLEFRYKVLTDSLGIQQNSFDTISDYDMPTDQFLQFYYHFFKSIHSTFISNYTEAEEHYKLAEKILVAIPDEIEHAEFYYRIATFYHHTYNNLASIEYANKSRAIFSKYEGYEVKTAFCNSLLGGCCIYLKQYEQAEEYLHCAIDLLQKNREEDSLLYVKNTMGWLYSDQSMSTLAIRHLSEVTEKIPTHFKAIFLQAKEHYKLGEQSTASQLIDKGLQICREIHNEEYTHHFSILKKLNENIPLEELEKIIQEGILYFEEEELWEYVVEYAELFATKCRQLENHQKVSDYFHICYQARQKSIAKGVLK	MLSSKTKINRKRSVKIMKKISLLLSSIAFIGVLTVGIFQFSKTDQLATHGHYPAPSYSVGDYGGAPPQI	?
1262	Thr	Bacillus cereus HuB4-4	cereus	MGAYIMSVSVKGNEQLTSLLNDWYRAMLSQQVIKATNLKKKIDEKINKLSIEPDQEHQDQNLLLYYSLLEFRYKVLTDSLGIQQNSFDTISDYDMPTDQFLRFYYHFFKSIHSTFISNYTEAEEHYKLAEKILVAIPDEIEHAEFYYRIATFYHHTYNNLASIEYANKSRAIFSKYEGYEVKTAFCNSLLGGCCIYLKQYEQAEEYLHCAIDLLQKNREEDSLLYVKNTMGWLYSDQSMSTLAIRHLSEVTEKIPTHFKAIFLQAKEHYKLGEQSTASQLIDKGLQICRKIHNEEYTHHFSILKRLNENIPLEELEKIIQEGILYFKEEELWEYVVEYAELFATKCRQLENHQKVSDYFHICYQARQKSIAKGVLK	—	—
1358	Thr	Bacillus cereus ISP2954	cereus	MGAYIMSVSVKGNEQLTSLLNDWYRSMLSQQVIKATNLKKKIDEKINKLSIEPNQEHQDQNLLLYYSLLEFRYKVLTDSLGIQQNSFDTISDYDMPTDQFLQFYYHFFKSIHSTFISNYTEAEEHYKLAEKILVAIPDEIEHAEFYYRIATFYHHTYNNLASIEYANKSRAIFSKYEGYEVKTAFCNSLLGGCCIYLKQYEQAEEYLHCAIDLLQKNREEDSLLYVKNTMGWLYSDQSMSTLAIRHLSEVTEKIPTHFKAIFLQAKEHYKLGEQSTASQLIDKGLQICREIHNEEYTHHFSILKKLNENIPLEELEKIIQEGILYFEEEELWEYVVEYAELFATKCRQLENHQKVSDYFHICYQARQKSIAKGVLK	MLSSKTKINRKRSVKIMKKISLLLSSIAFIGVLTVGIFQFSKTDQLATHGHYPAPSYSVGDYGGAPPQI	?
1206	Thr	Bacillus cereus K-5975c	cereus	MGAYIMSVSVKGNEQLTSLLNDWYRAMLSQQVIKATNLKKKIDEKINKLSIEPDQEHQDQNLLLYYSLLEFRYKVLTDSLGIQQNSFDTISDYDMPTDQFLRFYYHFFKSIHSTFISNYTEAEEHYKLAEKILVAIPDEIEHAEFYYRIATFYHHTYNNLASIEYANKSRAIFSKYEGYEVKTAFCNSLLGGCCIYLKQYEQAEEYLHCAIDLLQKNREEDSLLYVKNTMGWLYSDQSMSTLAIRHLSEVTEKIPTHFKAIFLQAKEHYKLGEQSTASQLIDKGLQICRKIHNEEYTHHFSILKRLNENIPLEELEKIIQEGILYFKEEELWEYVVEYAELFATKCRQLENHQKVSDYFHICYQARQKSIAKGVLK	MLSSKTKINCKRSVKIMKKISLLLSGIAFIGVLTVGNFQFSKTDQLATHGHYPAPSYSVGDYGGAPPQI	?
540	Thr	Bacillus cereus m1550	cereus	MGAYIMSVSVKGNEQLTSLLNDWYRSMLSQQVIKATNLKKKIDEKINKLSIEPDQEHQDQNLLLYYSLLEFRYKVLTDSLGIQQNSFDTISDYDMPTDQFLQFYYHFFKSIHSTFISNYTEAEEHYKLAEKILVAIPDEIEHAEFYYRIATFYHHTYNNLASIEYANKSRAIFSKYEGYEVKTAFCNSLLGGCCIYLKQYEQAEEYLHCAIDLLQKNREEDSLLYVKNTMGWLYSDQSMSTLAIRHLSEVIEKIPTHFKAIFLQAKEHYKLGEQSMAGQLIDKGLQICREIHNEEYTHHFSILKKLNENIPLEELEKIIQEGILYFEEEELWEYVVEYAELFATKCRQLENHQKVSDYFHICYQARQKSIAKGVLK	—	—
518	Ser	Bacillus cereus MM3	cereus	MFCRIIFVIMLVIYRKRRRGYMSVHVIKKEEITLLLHDWYREIRSQNFVKAKELKQSIDTKVNSMEEDQKNTEFYSLLDFRFKMLSAEFYPNQSDVSKNDLRKMKLDKAPSDESLLYYYHFFKASHATVNGDFKVAEKHYGIAESLLENIQDPIEKAEFNFKLSSYYYHVCQPILVIQYATRARNAFEGLYGYSRKVAACDNVLGLACVKLNEFEQAEVYFMSSLDILKKQNEEELMLRVRHSLGVMYAEQNLSDLAIRYLSEVSQKIPNHFRAIFVEARENVKLGKTKLAASLIEKGLIICNELEQKEYEHHFTILKGMNENVSAEELELAISKGISFFNEVGLWQYVQEYAEKLAVKYHEEGNSIKSSEYFYIGYKEKEKGFQKGALK	—	—
894	Thr	Bacillus cereus MSX-A1	cereus	MGAYIMSVSVKGNEQLTSLLNDWYRAMLSQQVIKATNLKKKIDEKINKLSIEPDQEHQDQNLLLYYSLLEFRYKVLTDSLGIQQNSFDTISDYDMPTDQFLRFYYHFFKSIHSTFISNYTEAEEHYKLAEKILVAIPDEIEHAEFYYRIATFYHHTYNNLASIEYANKSRAIFSKYEGYEVKTAFCNSLLGGCCIYLKQYEQAEEYLHCAIDLLQKNREEDSLLYVKNTMGWLYSDQSMSTLAIRHLSEVTEKIPTHFKAIFLQAKEHYKLGEQSTASQLIDKGLQICRKIHNEEYTHHFSILKRLNENIPLEELEKIIQEGILYFKEEELWEYVVEYAELFATKCRQLENHQKVSDYFHICYQARQKSIAKGVLK	—	—
584	Thr	Bacillus cereus Rock1-15	cereus	MGAYIMSVSVKGNEQLTSLLNDWYRAMLSQQVIKATNLKKKIDEKINKLSIEPDQEHQDQNLLLYYSLLEFRYKVLTDSLGIQQNSFDTISDYDMPTDQFLQFYYHFFKSIHSTFISNYTEAEEHYKLAEKILVAIPDEIEHAEFYYRIATFYHHTYNNLASIEYANKSRAIFSKYEGYEVKTAFCNSLLGGCCIYLKQYEQAEEYLHCAIDLLQKNREEDSLLYVKNTMGWLYSDQSMSTLAIRHLSEVTEKIPTHFKAIFLQAKEHYKLGEQSTASQLIDKGLQICREIHNEEYTHHFSILKKLNENIPLEELEKIIQEGILYFEEEELWEYVVEYAELFATKCRQLENHQKVSDYFHICYQARQKSIAKGVLK	MLSSKTKINRKRSVKIMKKISLLLSSIAFIGVLTVGIFQFSKANQLATHGHYPAPSYSVGDYGGAPPQI	?
575	Thr	Bacillus cereus Rock1-3	cereus	MEEYIMSVSVKENEQLTSLLNDWYRSMLSQQVIKATNLKKKIDEKISKLSIEPNQERQDQNLLLYYSLLEFRYTVLTDSLGIQQNSFDAINDYDMPSDRFLRFFYHFFKSIHSTFISNYTEAEEHYKLAEKLLVDIPDEIEHAEFYYRIATFYHHTYKMVASIEYANKSRAIFSKYEGYKVKTAFCNSLLGGCCIYLKQYEQAEEYLYSAIDLLKNNKEVDSLLYVKSTIGWLYSDQSMSTLAIRHLSEVTDKIPTHFKAIFLQAKEHYKLGEQSIASTLIDKGLKICREIHNEEYIHHFFILKRLNENIPLEELEKIIQEGILYFEKEELWEYVVEYAELFATKCRQLENHKKVSDYFQICYQARRKSIEKGVLK	MLSSKTKINRKRSIKIMKKFSLVLSGIALIGALTVGVSHYSKTDQLATHGHYPTPSYCVGDYGGAPQQI	?
599	Thr	Bacillus cereus Rock3-29	cereus	MGLGYFYRMGEYIMSVSVKKNEQLTSLLNDWYRSMLSQQVIKATNLKKKIDEKISKLSIEPNQERQDQNLLLYYSLLEFRYTVLTDSLGIQQNSFDAISDYDMPSDHFLRFYYHFFKSIHSTFISNYTEAEEHYKLAEKLLVDIPDEIEHAEFYYRISTFYHHTYKMVASIEYANKSRAIFSKYEGYKVKTAFCNSLLGGCCIYLKQYEQAEEYLYSAIDLLKSNKEVDSLLYVKSTIGWLYSNQSMSTLAIRHLSEVTDKIPTHFKAIFLQAKEHYKLGEQSIASTLIDKGLKICREIHNEEYIHHFFILKRLNENIPLEELEKIIQEGILYFEKEELWEYVVEYAELFATKCRQLENHKKVSDYFDICYQARRKSIEKGVLI	MLSSKTKINRKRSVNIMKKISLLLSGIAFIGVLTVGISQYSKTDQLATHGHYPTPSYSVGDYGGAPQQI	?
620	Thr	Bacillus cereus Rock4-18	cereus	MGAYIMSVSVKGNEQLTSLLNDWYQSMLSQQVIKATNLKKKIDEKINQLRIEPNQEHQDQNLLLYYSLLEFRYTVLTDSLGIQPNSFDAISDYDMPADHFLRFYYHFFKSIHSTFISNYTEAEEHYKLAEKILVDIPDEIEHAEFYYRIATFYHHTHNMLASIEYASKSRAIFSKYEGYEVKTAFCNSLLGGCCIYLKQYEQAEEYLQNAIDLLQKNKEEDSLLYVKSTMGWLYSDQSMSTLAIRHLSEVTEKIPTHFKAIFLQAKEHYKLGEQSTASKLIVKGLKICREIHNEEYMHHFFILKRLNENIPLEELEKIIQEGILYFEKEELWEYVVEYAELFATKCRQLENHQKVSDYFHICYQARRKSIEKGVLK	MKKISLLLSGIAFIGVLTVGISQFSKTDQLATHGHYPAPSYNVGDYGVAPQKI	?
615	Thr	Bacillus cereus Rock4-2	cereus	MGAYIMSVSVKGNEQLTSLLNDWYRSMLSQQVIKATNLKKKIDEKINKLSIEPNQEHQDQNLLLYYSLLEFRYKVLTDSLGIQQNSFDTISDYDMPTDQFLQFYYHFFKSIHSTFISNYTEAEEHYKLAEKILVAIPDEIEHAEFYYRIATFYHHTYNNLASIEYANKSRAIFSKYEGYEVKTAFCNSLLGGCCIYLKQYEQAEEYLHCAIDLLQKNREEDSLLYVKNTMGWLYSDQSMSTLAIRHLSEVTEKIPTHFKAIFLQAKEHYKLGEQSTASQLIDKGLQICREIHNEEYTHHFSILKKLNENIPLEELEKIIQEGILYFEEEELWEYVVEYAELFATKCRQLEDHQKVSDYFHICYQARQKSIAKGVLK	MLSSKTKINRKRSVKIMKKISLLLSSIAFIGVLTVGIFQFSKTDQLATHGHYPAPSYSVGDYGGAPPQI	?
1088	Thr	Bacillus cereus str. Schrouff	cereus	MGAYIMSVSVKGNEQLTSLLNDWYRAMLSQQVIKATNLKKKIDEKINKLSIEPDQEHQDQNLLLYYSLLEFRYKVLTDSLGIQQNSFDTISDYDMPTDQFLRFYYHFFKSIHSTFISNYTEAEEHYKLAEKILVAIPDEIEHAEFYYRIATFYHHTYNNLASIEYANKSRAIFSKYEGYEVKTAFCNSLLGGCCIYLKQYEQAEEYLHCAIDLLQKNREEDSLLYVKNTMGWLYSDQSMSTLAIRHLSEVTEKIPTHFKAIFLQAKEHYKLGEQSTASQLIDKGLQICRKIHNEEYTHHFSILKRLNENIPLEELEKIIQEGILYFKEEELWEYVVEYAELFATKCRQLENHQKVSDYFHICYQARQKSIAKGVLK	MLSSKTKINCKRSVKIMKKISLLLSGIAFIGVLTVGNFQFSKTDQLATHGHYPAPSYSVGDYGGAPPQI	?
1435	Thr	Bacillus cereus strain A1	cereus	MGAYIMSVSVKGNEQLTSLLNDWYRSMLSQQVIKATNLKKKIDEKISKLSIEPNQEHQDQNLLLYYSLLEFRYKVLTDSLGIQQNSFDTISDYDMPTDQFLQFYYHFFKSIHSTFISNYTEAEEHYKLAEKILVAIPDEIEHAEFYYRIATFYHHTYNNLASIEYANKSRAIFSKYEGYEVKTAFCNSLLGGCCIYLKQYEQAEEYLHCAIDLLQKNREEDSLLYVKNTMGWLYSDQSMSTLAIRHLSEVTEKIPTHFKAIFLQAKEHYKLGEQSTASQLIDKGLQICREIHNEEYTHHFSIFKKLNENIPLEELEKIIQEGILYFEEEELWEYVVEYAELFATKCRQLENHQKVSDYFHICYQARQKSIAKGVLK	MLSSKTKINRKRSVKIMKKISLLLSSIAFIGVLTVGIFQFSKTDQLATHGHYPAPSYSVGDYGGAPPQI	?
929	Thr	Bacillus cereus VD014	cereus	MGAYIMSVSVKGNEQLTSLLNDWYRSMLSQQVIKATNLKKKIDEKINKLSIEPDQEHQDQNLLLYYSLLEFRYKVLTDSLGIQQNSFDTISDYDMPTDQFLQFYYHFFKSIHSTFISNYTEAEEHYKLAEKILVAIPDEIEHAEFYYRIATFYHHTYNNLASIEYANKSRAIFSKYEGYEVKTAFCNSLLGGCCIYLKQYEQAEEYLHCAIDLLQKNGEEDSLLYVKNTMGWLYSDQSMSTLAIRHLSEVTEKIPTHFKAIFLQAKEHYKLGEQSTANQLIDKGLQICRKIHNEEYTHHFSILKRLNENIPLEELEKIIQEGILYFEEEELWEYVVEYAELFATKCRQLENHQKVSDYFHICYQARQKSIAKGVLK	—	—
819	Thr	Bacillus cereus VD022	cereus	MGAYIMSVSVKGNEQLTSLLNDWYRAMLSQQVIKATNLKKKIDEKINKLSIEPDQEHQDQNLLLYYSLLEFRYKVLTDSLGIQQNSFDTISDYDMPTDQFLRFYYHFFKSIHSTFISNYTEAEEHYKLAEKILVAIPDEIEHAEFYYRIATFYHHTYNNLASIEYANKSRAIFSKYEGYEVKTAFCNSLLGGCCIYLKQYEQAEEYLHCAIDLLQKNREEDSLLYVKNTMGWLYSDQSMSTLAIRHLSEVTEKIPTHFKAIFLQAKEHYKLGEQSTASQLIDKGLQICRKIHNEEYTHHFSILKRLNENIPLEELEKIIQEGILYFKEEELWEYVVEYAELFATKCRQLENHQKVSDYFHICYQARQKSIAKGVLK	MLSSKTKINCKRSVKIMKKISLLLSGIAFIGVLTVGNFQFSKTDQLATHGHYPAPSYSVGDYGGAPPQI	?
903	Ile	Bacillus cereus VD045	cereus	MGAYIMSVSVKGNEQLTSLLNDWYRAMLSQQVIKATNLKKKIDEKINKLSIEPDQEHQDQNLLLYYSLLEFRYKVLTDSLGIQQNSFDTISDYDMPTDQFLQFYYHFFKSIHSTFISNYTEAEEHYKLAEKILVAIPDEIEHAEFYYRIATFYHHTYNNLASIDYANKSRAIFSKYEGYEVKTAFCNSLLGGCCIYLKQYEQAEEYLHCAIDLLQKNREEDSLLYVKNIMGWLYSDQSMSTLAIRHLSEVTEKIPTHFKAIFLQAKEHYKLGEQSTASQLIDKGLQICREIHNEEYTHHFSILKKLNENIPLEELEKIIQEGILYFEEEELWEYVVEYAELFATKCRQLENHQKVSDYFHICYQARQKSIAKGVLK	MLSSKTKINRKRSVKIMKKISLLLSSIAFIGVLTVGIFQFSKTDQLATHGHYPAPSYSVGDYGGAPPQI	?
804	Thr	Bacillus cereus VD078	cereus	MGEYIMSVLVKGNEQLTSLLNDWYQSMLSQQVLKATNLKKEIDEKISKLSTEPNQDCQDQNLLLYYSLLEFRYTVLTDSLSIQKNSFDTISDYDMPTDQFLRFYYHFFKAMHATFVANYTMAEEHYKQAEKILVDIPDEVEHAEFYYRIATFYHHTYNMLTSIEYANKSKEIFSKHEGYEVKTAFCNSLLGGCCIYLKQYEQAEEYLNSAIDLLKKNKEEDSLLYVRSTIGWLYSDQNMSTLAIRHLSEVTAKMPTHFKAIFLEAKEHYKLGEQSAASQLIDKGLQICRGINNEEYTHHFSILNSLNKNIPLEELEKIIQEGIVYFEKEELWDYVVEYAELFATICRKLENHKKVSDYFHVCYQARRKSIEKGALK	—	—
784	Thr	Bacillus cereus VD115	cereus	MEEYIMSVSVKENEQLTSLLNDWYRSMLSQQVIKATNLKKKIDEKISKLSIEPNQERQDQNLLLYYSLLEFRYTVLTDSVGIQQNSFDAISDYDMPSDRFLRFYYHFFKSIHSTFISNYTEAEEHYKLAEKLLVDIPDEIEHAEFYYRIATFYHHTYKMVASIEYANKSRAIFSKYEGYKVKTAFCNSLLGGCCIYLKQYEQAEEYLYSAIDLLKSNKEVDSLLYVKSTIGWLYSDQSMSTLAIRHLSEVTVKIPTHFKAIFLQAKEHYKLGELSIASTLIDKGLKICREIHNEEYIHHFFILKRLNENIPLEELEKIIQEGILYFEKEELWEYVVEYAELFATKCRQLENHKKVSDYFQICYQARRKSIEKGVLK	MLSSKTKINRKRSIKIMKKFSLVLSGIALIGALTVGVSQYSKTDQLATHGHYPTPSYSVGDYGGAPQQI	?
1312	Thr	Bacillus cereus VD131	cereus	MGEYIMSVSVKENEQLTSLLNDWYRSMLSQQVVKATNLKKNIDEKISKLSIEPNQERQDQNLLLYYSLLEFRYAVLTDSLGIQQNSFDAISDYDMPTDHFLRFYYHFFKSIHSTFISNYTEAEEHYKLAEKILVDIPDEIEHAEFYYRISTFYHHTYNMVASIEYANKSRAIFSKCEGYEVKTAFCNSLLGGCCIYLKQYEQAEEYLHSAIDLLKKNKEEDSLLYVRSTMGWLYSDQSMSILAIRHLSEVTDKIPTHFKAIFLQAKEHYKLGEQLIASKLIDKGLKICREIHNEEYIHHFFILKRLNENIPLEELEKIIREGILYFEKEELWEYVVEYAELFATKCRQLENHKKVSDYFQICYQARRKSIEKGVLK	MLSSKTKINRKRSVKIMKKISLFLSGIAFIGALTVGVSQYSKTDQLATHGHYPAPSYSVGDHGGAPQQI	?
1136	Thr	Bacillus cereus VD133	cereus	MGAYIMSVSVKGNEQLTSLLNDWYRSMLSQQVIKATNLKKKIDEKINKLSIEPNQEHQDQNLLLYYSLLEFRYKVLTDSLGIQQNSFDTISDYDMPTDQFLQFYYHFFKSIHSTFISNYTEAEEHYKLAEKILVAIPDEIEHAEFYYRIATFYHHTYNNLASIEYANKSRAIFSKYEGYEVKTAFCNSLLGGCCIYLKQYEQAEEYLHCAIDLLQKNREEDSLLYVKNTMGWLYSDQSMSTLAIRHLSEVTEKIPTHFKAIFLQAKEHYKLGEQSTASQLIDKGLQICREIHNEEYTHHFSIFKKLNENIPLEELEKIIQEGILYFEEEELWEYVVEYAELFATKCRQLENHQKVSDYFHICYQARQKSIAKGVLK	MLSSKTKINRKRSVKIMKKISLLLSSIAFIGVLTVGIFQFSKTDQLATHGHYPAPSYSVGDYGGAPPQI	?
1374	Thr	Bacillus cereus VD140	cereus	MGAYIMSVSVKGNEQLTSLLNDWYRSMLSQQVIKATNLKKKIDEKINKLSIEPNQEHQDQNLLLYYSLLEFRYKVLTDSLGIQQNSFDTISDYDMPTDQFLQFYYHFFKSIHSTFISNYTEAEEHYKLAEKILVAIPDEIEHAEFYYRIATFYHHTYNNLASIEYANKSRAIFSKYEGYEVKTAFCNSLLGGCCIYLKQYEQAEEYLHCAIDLLQKNREEDSLLYVKNTMGWLYSDQSMSTLAIRHLSEVTEKIPTHFKAIFLQAKEHYKLGEQSTASQLIDKGLQICREIHNEEYTHHFSILKKLNENIPLEELEKIIQEGILYFEEEELWEYVVEYAELFATKCRQLENHQKVSDYFHICYQARQKSIAKGVLK	—	—
753	Thr	Bacillus cereus VD156	cereus	MGAYIMSVSVKGNEQLTSLLNDWYRSMLSQQVIKATNLKKKIDEKINKLSIEPDQEHQDQNLLLYYSLLEFRYKVLTDSLGIQQNSFDTIIDYDMPTDQFLQFYYHFFKSIHSTFISNYTEAEEHYKLAEKILVAIPDEIEHAEFYYRIATFYHHTYNNLTSIEYANKSRAIFSKYEGYEVKTAFCNSLLGGCCIYLKQYEQAEEYLHCAIDLLQKNGEEDSLLYVKNTMGWLYSDQSMSTLAIRHLSEVTEKIPTHFKAIFLQAKEHYKLGEQSTANQLIDKGLQICRKIHNEEYTHHFSILKRLNENIPLEELEKIIQEGILYFEEEELWEYVVEYAELFATKCRQLENHQKVSDYFHICYQARQKSIAKGVLK	—	—
742	Thr	Bacillus cereus VD166	cereus	MGAYIMSVSVKGNEQLTSLLNDWYRAMLSQQVIKATNLKKKIDEKINKLSIEPDQEHQDQNLLLYYSLLEFRYKVLTDSLGIQQNSFDTISDYDMPTDQFLQFYYHFFKSIHSTFISNYTEAEEHYKLAEKILVAIPDEIEHAEFYYRIATFYHHTYNNLASIEYANKSRAIFSKYEGYEVKTAFCNSLLGGCCIYLKQYEQAEEYLHCAIDLLQKNREEDSLLYVKNTMGWLYSDQSMSTLAIRHLSEVTEKIPTHFKAIFLQAKEHYKLGEQSTASQLIDKGLQICREIHNEEYTHHFSILKKLNENIPLEELEKIIQEGILYFEEEELWEYVVEYAELFATKCRQLENHQKVSDYFHICYQARQKSIAKGVLK	—	—
736	Thr	Bacillus cereus VD169	cereus	MGAYIMSVSVKGNEQLTSLLNDWYRAMLSQQVIKATNLKKKIDEKINKLSIEPDQEHQDQNLLLYYSLLEFRYKVLTDSLGIQQNSFDTISDYDMPTDQFLQFYYHFFKSIHSTFISNYTEAEEHYKLAEKILVAIPDEIEHAEFYYRIATFYHHTYNNLASIEYANKSRAIFSKYEGYEVKTAFCNSLLGGCCIYLKQYEQAEEYLHCAIDLLQKNREEDSLLYVKNTMGWLYSDQSMSTLAIRHLSEVTEKIPTHFKAIFLQAKEHYKLGEQSTASQLIDKGLQICREIHNEEYTHHFSILKKSNENIPLEELEKIIQEGILYFEEEELWEYVVEYAELFATKCRQLENHQKVSDYFHICYQARQKSIAKGVLK	—	—
1381	Thr	Bacillus cereus VD184	cereus	MGAYIMSVSVKGNEQLTSLLNDWYRAMLSQQVIKATNLKKKIDEKINKLSIEPDQEHQDQNLLLYYSLLEFRYKVLTDSLGIQQNSFDTISDYDMPTDQFLQFYYHFFKSIHSTFISNYTEAEEHYKLAEKILVAIPDEIEHAEFYYRIATFYHHTYNNLASIEYANKSRAIFSKYEGYEVKTAFCNSLLGGCCIYLKQYEQAEEYLHCAIDLLQKNREEDSLLYVKNTMGWLYSDQSMSTLAIRHLSEVTEKIPTHFKAIFLQAKEHYKLGEQSTASQLIDKGLQICREIHNEEYTHHFSILKKSNENIPLEELEKIIQEGILYFEEEELWEYVVEYAELFATKCRQLENHQKVSDYFHICYQARQKSIAKGVLK	—	—
1194	Thr	Bacillus cereus VD196	cereus	MGAYIMSVSVKGNEQLTSLLNDWYRAMLSQQVIKATNLKKKIDEKINKLSIEPDQEHQDQNLLLYYSLLEFRYKVLTDSLGIQQNSFDTISDYDMPTDQFLQFYYHFFKSIHSTFISNYTEAEEHYKLAEKILVAIPDEIEHAEFYYRIATFYHHTYNNLASIEYANKSRAIFSKYEGYEVKTAFCNSLLGGCCIYLKQYEQAEEYLHCAIDLLQKNREEDSLLYVKNTMGWLYSDQSMSTLAIRHLSEVTEKIPTHFKAIFLQAKEHYKLGEQSTASQLIDKGLQICREIHNEEYTHHFSILKKLNENIPLEELEKIIQEGILYFEEEELWEYVVEYAELFATKCRQLENHQKVSDYFHTCYQARQKSIAKGVLK	—	—
729	Thr	Bacillus cereus VD200	cereus	MGEYIVSVSVKGNEQLTALLNDWYRSMLSQQVVKATNLKKKIDEKITKLSIESNQERQDQNLLLYYSLLEFRYTVLTDSLGIQQNSFDAISDYDMPTDHFLRFYYHFFKSIHSTFISSFTEAEEHYKLAEKILVNIPDEIEHAEFYYRIATFYHHTYNMLTAIEYANKSRAIFSKYEGYEVKTAFCNSLLGGCCIYLKQYEQAEEYLHCAIELLQKNKEEDSLLYVKSTMGWLYSDQSMSTLAIRHLSEVTEKIPTHFKAIFLQAKEHYKLGEQLAASKLIDRGLQICRGIHNEEYSHHFSILKRLNENIPLEEFEKIIQEGILYFEQEELWEYVVEYAELFATKCRQLENHQKVSDYFHICYQARRKSIEKGVLK	MKKISLLLSGIAFIGILTVGISPLSKADQFATHGHYPVPTYSVGDHGGAPQQT	?
667	Thr	Bacillus cereus W strain W g	cereus	MGEYIVSVSVKGNEQLTSLLNDWYRSMLSQQVVKATNLKKKIDEKITKLSIESNQERQDQNLLLYYSLLEFRYTVLTDSLGIQQNSFDAISDYDMPTDHFLRFYYHFFKSIHSTFISSFTEAEEHYKLAEKILVNIPDEIEHAEFYYRIATFYHHTYNMLAAIEYANKSKAIFSKSEGYEVKTAFCNSLLGGCCIYLKQYEQAEEYLHCAIELLQKNKEEDSLLYVKSTMGWLYSDQSMSTLAIRHLSEVTEKIPTHFKAIFLQAKEHYKLGEQSAASKLIDRGLQICRGIHNEEYTHHFSILKRVNENIPLEELEKIIQEGILYFEQEELWEYVVEYAELFATKCRQFENHQKVSDYFHICYQARRKSIEKGVLK	MLSSKTKINRKRSVKIMKKISLLLSGIAFIGILTVGISPLSKADQFATHGHYPVPTYSVGDHGGAPQQT	?
1442	Thr	Bacillus clausii KSM-K16	clausii	MGRTIRSESVGAKIAEWYSCLLSKSYEQAIILKEEVKQLLPAMDPSDKFMAFYSLVEFKHQILVSRYDKNECPEEIEPISEKTEIDHLLKYLYYFVSGQYEFTQERYRSAVKLFRKAERLLEYVNDEAEEAEFYQYIGLVYYRLNHYLIASSYMEQANVLFDRLQYYEPAINCQIITACIHQELNNPEKGEAILKQALERAKGIPIVYGQVLRTLGLNKQGQKKFDEAETYFKRALDIPEHKNTIFGAKSRYNLSNVLFNQGKIEEALPHFQIAKAGAAYYKSKEYNARCLFTEGLHIDKNYDLVDQAIAQLQKEGMDFEVSELAEEAAHFAEKEGNTRLALKYMKVAHGARLYQHTLGVDSVV	—	—
1443	Ser	Bacillus clausii KSM-K16	clausii	MSTDIAPEMLGAKIVEWYRCIVARDMEQVITLKNEVERFVETTEIHDEKVLSFYSLVMFRYQLLMEDFQKRKVIPPDLEVINKNDSVYDGLLKFLYYFMSGQAEFYQGRYKSAIRLYRIAEGLVNHIQDKSEKAEFFYRLGESYYRIDQYTFAVAYIEQAIDLFEQQQFYKEKILNCKLLLAAINTELSLFEKAESVYQSVLSEAKDFPTTHALILRSLGMNRTRQHKLEEARQYFMQALNTGNHMESVVGMKTQGDLANVLFRLQCDYDYALTLLQEAKSRAVEYKNQEYLARCTVTETLFVNESNEEQLLEALKRLEEHKLYFEYYEVAEEIAIYYEERGIIDKAFFFMKEATKYRINPTLLGVE	—	—
1444	Ala	Bacillus clausii KSM-K16	clausii	MNMSVALSPEEVGAKIVEWYSCIIARSVEQSIQLKEEVDGMIDQMEPNDRMLSYYSLVAFRHHIMMNQVGKGGKDPHAMQQASVAENSMDHLLKYLYFFVSGQNEFMNERYRSAIRLFRKAERLLENVEDKAERADFHYYMGSSLYRISQYPYAASHIEEALEAFKRLGFTERVVFCQVILGGIYSETGEHKKASLLFKEAMLAAGNHSTAKVIALRALGLNAVRQKNYRSAKRYFEEALSVKELGNHILGAKSEHDLANTLYRLNLPEEAAPHLKKAYTGAHYFGNHEYKAKCLATTGLYVDSDPLLIDKALKDLEDRGMDFEVDEIAEEASAFFEQIGHEDLALKYLKIAYHARQNFFKLGVDQE	—	—
1445	Ala	Bacillus clausii KSM-K16	clausii	MTVAVSPEKAGATIAEWYSCIIARSVEQASQLKEKVDAMFKQIEKNERLLAYYALVNFRYRLMCKQASQRGADDEMLKRAGMVAEESVDHLLKYLYYFSCGQNEFVNERYRSAITLFRKAERLLEYVENKEEEAEFHYYMGLSLYRISQYPFAGSYIEEALVEFNRLGNKERSIHCQTILGGIYSETKQYDKAVLILNEALAAAHPYPFSKMAVLRALGLNALRYHHYEQARQWFEKTLSYHEFQHTLIGVKNTYNLANTLYRLNLSQHAAPYLKKAAIGAEFYRNKEYKARCLATRGLYAEGNYALIDKAIEQLDKEGFDFEVDELAEEAATYFEQAGHTTLALKYLKIAYHAKQNLFKLGAGQ	—	—
1446	Thr	Bacillus clausii KSM-K16	clausii	MVWGDRMSTVVQAEKAGAKIVDWYSCIISRSIDQAILLKEQASALVKNMEPNDKILAYYSLVEFRHEMLLRQNAGMEEEERFSKIEPILENTVDHLLKYLYYFISGQNEYINERYKSAIKLFRKAERLLEYVDDDAEEAEFYYYAGAVCYRLNQYPFATSYVEQAKTIFDSLGYVDKGLNCQIIIAATNSEVGKYEKADEILKNALQQAEMHLETKALILRTLGLNAIRKREWEEAEHYFKSALAIKEHRQSPVSMKSQYNLANVLFRLQRDLEAREFFKKAEVGILYYRNTEYSARSLVTKGLYIENGNLALVNKGIDLLREHSLEFEIAEVAEETSAYLEKAGKSQEALKYMKVAYEAKLNQNALGVDQA	—	—
1447	Ala	Bacillus clausii KSM-K16	clausii	VLFVVGLSFFFFRDVGKMANMIYNFKMIGYNQDKLPITSERLVPMASSISPEKLGAKIVEWYSCIVSREVEQAEEYKQEIGQLVNQLERSDEKVLSYYSLVLFRHQLLTEDVQQKRVEPTYLQAINAETTVYDGLLAFLYYFMSGQYEFYEGRYQSALRLYKIAEQKIDHVHDQSEKAEFYFRLGESYFRIDQYTFAVSYLEQAIDLFEEQQFYLERILNCRLLLAAIKTELNLFDEAEKEYQSALADATPYPTTHALLLRALGLNRVRQRKLYEAEMYFVEALATGEHAQSIAGMKTMADLANVRLRQNPNNEQAIALLQEAKAGVTAIGNEEYIVRCAITETLYINEGRDERLTSELQRLLEREFYTEYSELAEEIAEYYKQQSLFEKAFYYMKEAL…	—	—
1502	Asp	Bacillus licheniformis 5-2-D	subtilis	VGGLTMKAAASVNVANLINQWYVHIKKRDVSNAVELRDRIKGLLNVMEEDQDVLLYFNLLDYRFRVLMEDVAGEPQLPPIAEDKAKTDGLLRYYYFLFKGMYESARSNYSKALNCFRVAERQLDNVEDEIEKAEFHYKLGNLYYFTKTTLLSFHHLSIAKSIYRAYEEYKTQSINCTVLLALNYIDDGRLTRAENMLKSCAERLIKMGDNHLLAAVYYDLGFLKIQEDKHEEALEYFDLSFKTDDIEKNAPIMYMQCIYESARSTYKIGEVDKALKWVHLGFEFAQKTDNINFSLKFSILNICYSAPIEGVPQVKEFIEMLEEREAYVDIEALAEDVANVYSSLNNYKYST	MKKLIVTAFLTASLGLVLTSAADFLAESIQTADSVTLLASRGAGS	SRGAGS
1534	Asp	Bacillus licheniformis 9945A	subtilis	VGGLTMKTVASVNVANLINQWYVHIKKRDVSNAVELRDRIKGLLNVMEEDQDVLLYFNLLDYRFRVLMEDVAGEPQLPPIAEDKAKTDGLLRYYYFLFKGMYESARSNYSKALNCFRVAERQLDNVEDEIEKAEFHYKLGNLYYFTKTTLLSFHHLSIAKSIYRAYEEYKTQSINCTVLLALNYIDDGRLTRAENMLNSCAERLIKMGDNHLLAAVYYDLGFLKIQEDKHEEALKYFDLSFKTDDIEKNAPIMYMQCIYESARSTYKIGEVDKALKWVHLGFEFAQKTNNINFSLKFSILNICYSAPLEGVPQVKEFIEMLEEREAYVDIEALAEDVANVYSSLNNYKYSTYFLEKAIKSSKLTGKEVL	MKKLIVTAFLTASLGLVLTSAADFLAESIQTADSVTLLASRGAGS	SRGAGS
1477	Asp	Bacillus licheniformis ATCC 14580	subtilis	VGGLTMKAAASVNVANLINQWYVHIKKRDVSNAVELRDRIKGLLNVMEEDQDVLLYFNLLDYRFRVLMEDVAGEPQLPPIAEDKAKTDGLLRYYYFLFKGMYESARSNYSKALNCFRVAERQLDNVEDEIEKAEFHYKLGNLYYFTKTTLLSFHHLSIAKSIYRAYEEYKTQSINCTVLLALNYIDDGRLTRAENMLKSCAERLIKMGDNHLLAAVYYDLGFLKIQEDKHEEALEYFDLSFKTDDIEKNAPIMYMQCIYESARSTYKIGEVDKALKWVHLGFEFAQKTDNINFSLKFSILNICYSAPIEGVPQVKEFIEMLEEREAYVDIEALAEDVANVYSSLNNYKYST	MKKLIVTAFLTASLGLVLTSAADFLAESIQTADSVTLLASRGAGS	SRGAGS
1546	Asp	Bacillus licheniformis CG-B52	subtilis	VGGLTMKAAASVNVANLINQWYVHIKKRDVSNAVELRDRIKGLLNVMEEDQDVLLYFNLLDYRFRVLMEDVAGEPQLPPIAEDKAKTDGLLRYYYFLFKGMYESARSNYSKALNCFRVAERQLDNVEDEIEKAEFHYKLGNLYYFTKTTLLSFHHLSIAKSIYRAYEEYKTQSINCTVLLALNYIDDGRLTRAENMLKSCAERLIKMGDNHLLAAVYYDLGFLKIQEDKHEEALEYFDLSFKTDDIEKNAPIMYMQCIYESARSTYKIGEVDKALKWVHLGFEFAQKTDNINFSLKFSILNICYSAPIEGVPQVKEFIEMLEEREAYVDIEALAEDVANVYSSLNNYKYST	MKKLIVTAFLTASLGLVLTSAADFLAESIQTADSVTLLASRGAGS	SRGAGS
1466	Asp	Bacillus licheniformis DSM 13 = ATCC 14580	subtilis	VGGLTMKAAASVNVANLINQWYVHIKKRDVSNAVELRDRIKGLLNVMEEDQDVLLYFNLLDYRFRVLMEDVAGEPQLPPIAEDKAKTDGLLRYYYFLFKGMYESARSNYSKALNCFRVAERQLDNVEDEIEKAEFHYKLGNLYYFTKTTLLSFHHLSIAKSIYRAYEEYKTQSINCTVLLALNYIDDGRLTRAENMLKSCAERLIKMGDNHLLAAVYYDLGFLKIQEDKHEEALEYFDLSFKTDDIEKNAPIMYMQCIYESARSTYKIGEVDKALKWVHLGFEFAQKTDNINFSLKFSILNICYSAPIEGVPQVKEFIEMLEEREAYVDIEALAEDVANVYSSLNNYKYST	MKKLIVTAFLTASLGLVLTSAADFLAESIQTADSVTLLASRGAGS	SRGAGS
1566	Asp	Bacillus licheniformis F1-1	subtilis	VGGLTMKAAASVNVANLINQWYVHIKKRDVSNAVELRDRIKGLLNVMEEDQDVLLYFNLLDYRFRVLMEDVAGEPQLPPIAEDKAKTDGLLRYYYFLFKGMYESARSNYSKALNCFRVAERQLDNVEDEIEKAEFHYKLGNLYYFTKTTLLSFHHLSIAKSIYRAYEEYKTQSINCTVLLALNYIDDGRLTRAENMLKSCAERLIKMGDNHLLAAVYYDLGFLKIQEDKHEEALEYFDLSFKTDDIEKNAPIMYMQCIYESARSTYKIGEVDKALKWVHLGFEFAQKTDNINFSLKFSILNICYSAPIEGVPQVKEFIEMLEEREAYVDIEALAEDVANVYSSLNNYKYST	MKKLIVTAFLTASLGLVLTSAADFLAESIQTADSVTLLASRGAGS	SRGAGS
1574	Asp	Bacillus licheniformis F2-1	subtilis	VGGLTMKAAASVNVANLINQWYVHIKKRDVSNAVELRDRIKGLLNVMEEDQDVLLYFNLLDYRFRVLMEDVAGEPQLPPIAEDKAKTDGLLRYYYFLFKGMYESARSNYSKALNCFRVAERQLDNVEDEIEKAEFHYKLGNLYYFTKTTLLSFHHLSIAKSIYRAYEEYKTQSINCTVLLALNYIDDGRLTRAENMLKSCAERLIKMGDNHLLAAVYYDLGFLKIQEDKHEEALEYFDLSFKTDDIEKNAPIMYMQCIYESARSTYKIGEVDKALKWVHLGFEFAQKTDNINFSLKFSILNICYSAPIEGVPQVKEFIEMLEEREAYVDIEALAEDVANVYSSLNNYKYST	MKKLIVTAFLTASLGLVLTSAADFLAESIQTADSVTLLASRGAGS	SRGAGS
1586	Asp	Bacillus licheniformis strain 3F-3 NODE_1_length_1486511_cov_30.113779	subtilis	VGGLTMKTVASVNVANLINQWYVHIKKRDVSNAVELRDRIKGLLNVMEEDQDVLLYFNLLDYRFRVLMEDVAGEPQLPPIAEDKAKTDGLLRYYYFLFKGMYESARSNYSKALNCFRVAERQLDNVEDEIEKAEFHYKLGNLYYFTKTTLLSFHHLSIAKSIYRAYEEYKTQSINCTVLLALNYIDDGRLTRAENMLKSCAERLIKMGDNHLLAAVYYDLGFLKIQEDKHEEALEYFDLSFKTDDIEKNAPIMYMQCIYESARSTYKIGEVDKALKWVHLGFEFAQKTDNINFSLKFSILNICYSAPIEGVPQVKEFIEMLEEREAYVDIEALAEDVANVYSSLNNYKYST	MKKLIVTAFLTASLGLVLTSAADFLAESIQTADSVTLLASRGAGS	SRGAGS
1488	Asp	Bacillus licheniformis WX-02	subtilis	VGGLTMKTVASVNVANLINQWYVHIKKRDVSNAVELRDRIKGLLNVMEEDQDVLLYFNLLDYRFRVLMEDVAGEPQLPPIAEDKAKTDGLLRYYYFLFKGMYESARSNYSKALNCFRVAERQLDNVEDEIEKAEFHYKLGNLYYFTKTTLLSFHHLSIAKSIYRAYEEYKTQSINCTVLLALNYIDDGRLTRAENMLKSCAERLIKMGDNHLLAAVYYDLGFLKIQEDKHEEALEYFDLSFKTDDIEKNAPIMYMQCIYESARSTYKIGEVDKALKWVHLGFEFAQKTDNINFSLKFSILNICYSAPIEGVPQVKEFIEMLEEREAYVDIEALAEDVANVYSSLNNYKYST	MKKLIVTAFLTASLGLVLTSAADFLAESIQTADSVTLLASRGAGS	SRGAGS
1667	Asp	Bacillus pumilus ATCC 7061 BAT.	subtilis	MSGLISSVDVANTLNKWYLHIKKREVSQAVELRDEIQEMLGEMEENQDVLLYFNILDYRFKVLMEDLVGQPTITESERVKTDDMLRFYFYLFKGMYESARNNYSEALVLFRVAERQLDKVHDEIEKAEFHYKIGTLYYFNKVTLLSHHHLQTAKDIYKGHEGYSIQTINCNMLLALNLIDDGRLEKAEKMLLECVDRLIEKDDKRLLALAYYDLGFLKIQDDHHIEAIEYFNKAIFADDLKQSAPVSYLQCAYEFARSSYKSNQLDQAISWVAEGKSFSKEQQNTNFILKFNILEKCYTTPRESYEDIKKGLCFLEERKAYVDIEALAPDVASIYKKLNLYEESNYFLELALKSCTLIGKEVI	MYAYRKGGHMIMKKIMMMITTALLLGTILGMPVGQQTQADAKNEVVLLFSRGAGS	SRGAGS
1701	Asp	Bacillus pumilus BA06 BA_1117	subtilis	MNKRVKMNFISDKSIKKLLHSWYTMLKHRHFSKAEEIKTSLTKYKRRLSKKQELHLHYQLILFRHQLWMNQTEDLEKLKHELMLHKDQMNDQLQYYFYFFLGLYESLKSDQNDAIHYLEKAEEKLPLLDDELEEAEFHFRTSGVYYNNRYSLLSIRHVEKAMDIFAKHGDIHSIYRCKIVLALNFSDQKKYEEAEAIFIEIIEYVKMIDDQELLGIVYYDAGFIKSRQNRHKEALEYFKKALRLPAYRKSAHSYVSCLYETVRSCFKENLTDEGMKYIQKGLKEAVDAQFDLLRIKFQILFLLYSQTPKADEQIATLVTCLERKEAWIDLEDLLADVSDFYKKKGDFERAAFFIMRG	—	—
1706	Asp	Bacillus pumilus CCMA-560 NODE_1_length_6657_cov_3901.275391	subtilis	MNKRVKMNFMSDKSIKKLLHSWYTMLKHRHFSKAEEIKKTLLKYKRKLSKKQELYFHYQLMLFRHQLWMNQTEDLEKLKHELLPHKDDMNEELQYYFYFFLGLYESLKSDQNDAIHYLEKAEERLPLLDDELEEAEFHFRTSGVYYNNRYSLLSIRHVQKAMDIFAKHGDIHSIYRCKIVLALNYSDQKKYKEAEDIFIEIIDYVKKIDDQELLGIVYYDAGFIQSRQNHHKEALEYFKKALRLPAYRKSAHSYVSCLYETVRSCFKENLTDEGMKYIQKGLKEAVASQFDILRMKFQILSLLYSQTPKADEQIATLVTCLERKEAWIDLEDLLADVSDFYKKKGDFERAAFFIMRG	—	—
1718	Asp	Bacillus pumilus INR7	subtilis	MNKRVKMNFISDKSIKKLLHSWYTMLKHRHFSKAEEIKTSLTKYKRRLSKKQELHLHYQLMLFRHQLWMNQTEDLEKLKHELMLHKDQMNDQLQYYFYFFLGLYESLKSDQNDAIHYLEKAEEKLPLLDDELEEAEFHFRTSGVYYNNRYSLLSIRHVEKAMDIFAKHGDIHSIYRCKIVLALNFSDQKKYEEAEAILIEIIEYVKMIDDQELLGIVYYDAGFIKSRQNRHKEALEYFKKALRLPAYRKSAHSYVSCLYETVRSCFKEDLTDEGMKYIQKGLKEAVDAQFDLLRIKFQILFLLYSQAPKADEQIATLVTCLERKEAWIDLEDLLADVSDFYKKKGDFERAAFFIMRG	—	—
1729	Asp	Bacillus pumilus INR7	subtilis	MSNLISSVDVANTLNKWYLHIKKREVSQAVELRDEIQDMLGEMEENQDVLLYFNILDYRFKVLMEDLVGQPTITESERVKTDDMLRFYFYLFKGMYESAKNNYSEALVLFRVAERQLDKVHDEIEKAEFHYKIGTLYYFNKVTLLSHHHLQTAKDIYKGHEGYSIQTINCNMLLALNLIDDGRLDKAEKMLLDCVERLIEKNDKRLLALAYYDLGFLKIQDDHHIEAIEYFNKAISADDLKQSAPISYLQCAYEFARSSYKSNQLDQAISWVAEGKTFSKEQQNTNFILKFNILEKCYTTPQESYEDIKKELGLLEGRKAYVDIESLAPDVASIYKKLNLYEESNYFLELALKSCTLIGKEVI	MYAYRKGGHMIMKKIMMMITTALLLGTILGMPVVQQTQADAKNEIVLLSSRGAGS	SRGAGS
1687	Asp	Bacillus pumilus S-1	subtilis	MNKRVKMNFISDKSIKKLLHSWYTMLKHRHFSKAEEIKTSLTKYKRRLSKKQELHLHYQLMLFRHQLWMNQTEDLEKLKHELMLHKDQMNDQLQYYFYFFLGLYESLKSDQNDAIHYLEKAEEKLPLLDDELEEAEFHFRTSGVYYNNRYSLLSIRHVEKAMNIFAKHGDIHSIYRCKIVLALNFSDQKKYEEAEAIFIEIIEYVKMIDDQELLGIVYYDAGFIKSRQNRHKEALEYFKKALRLPAYRKSAHSYVSCLYETVRSCFKENLTDEGMKYIQKGLKEAVDAQFDLLRIKFQILFLLYSQTPKADEQIATLVTCLERKEAWIDLEDLLADVSDFYKKKGDFERAAFFIMRG	—	—
1662	Asp	Bacillus pumilus SAFR-032	subtilis	MNKRVKMNFISDKSIKKLLHSWYTMLKHRHFSKAEEIKTTLLKHQRKISKKQELCLHYQLMLFRHQLWMNQTEDLEKMKHELMQHKEDMNEELAYYFYFFLGLYEALNSDQNDAIYYLEKAEERLSFLNDELEEAEFHFRTSGVYYNNRYSLLSIRHIQKAMDIFAKHGDDHSLYRCKIVLGLNYSDQKKYEEAEALFIEIIDYVKMIDDQELLGIVYYDAGFIQSRQNRHTKALEYFKKALRLPAYRKSVHSYVSCLYETVRSCYKENLTDEGMKYIQKGLKEAVASQFDILRIKFQILFLLYSQTSKADEQIARLVTCLERKEAWIDLEDLLADVSDFYKKKGDFERAAFFIMRG	—	—
2775	Asp	Bacillus pumilus strain 3-19	subtilis	MNKRVKMNFMSDKSIKKLLHSWYTMLKHRHFSKAEEIKTTLLKHKRKISKKQELYLHYQLMLFRHQLWMNQTEDLEKIKHELMQHKDDMNEELAYYFYFFLGLYEALNSDQNDAIYYLEKAEERLSFLNDELEEAEFHFRTSGVYYNNRYSLLSIRHIQKAMDIFAKHGDDHSLYRCKIVLGLNYSDQKKYEEAEAIFIEIIEYVNIIDDQELLGIVYYDAGFIQSRQNRHKKALEYFKKALRLPAYRKAAHSYVSCLYETVRSCYKENLTDEGMKYIQKGLKEAVASQFDILRIKFQILFLLYSQTPKADEQIARLVTCLERKEAWIDLEDLLADVSDFYKKRATLSEPPFLS	—	—
2783	Asp	Bacillus pumilus strain 3-19	subtilis	MSGLISSVDVANTLNKWYLHIKKREVSQAVELRDEIQEMLGEMEENQDVLLYFNILDYRFKVLMEDLVRQPTITESERVKTDDMLRFYFYLFKGMYESAKNNYSEALVLFRVAERQLDKVHDEIEKAEFHYKIGTLYYFNKVTLLSHHHLQTAKDIYKGHEGYSIQTINCNMLLALNLIDDGRLDKAERMLLECVDRLIEKNDKRLLALAYYDLGFLKIQDDHHIEAIEYFNKAISADDLKQSAPVSYLQCAYEFARSSYKSNQLDQAISWVAEGKTFSKEQQNTNFILKFNILEKCYTTPRESYEDIKKGLYLLEERKAYVDLEALAPDVASIYKKLNLYEESNYFLELALKSCTLIGKEVI	MYAYRKGGHMIMKKIMVIITTALLIGTILGMPILQHTQADAKSDIVLLSSRGAGS	SRGAGS
2785	Asp	Bacillus pumilus strain 7P	subtilis	MNKRVKMNFMSDKSIKKLLHSWYTMLKHRHFSKAEEIKTTLLKHKRKISKKQELYLHYQLMLFRHQLWMNQTEDLEKIKHELMQHKDDMNEELAYYFYFFLGLYEALNSDQNDAIYYLEKAEERLSFLNDELEEAEFHFRTSGVYYNNRYSLLSIRHIQKAMDIFAKHGDDHSLYRCKIVLGLNYSDQKKYEEAEAIFIEIIEYVNIIDDQELLGIVYYDAGFIQSRQNRHKKALEYFKKALRLPAYRKAAHSYVSCLYETVRSCYKENLTDEGMKYIQKGLKEAVASQFDILRIKFQILFLLYSQTPKADEQIARLVTCLERKEAWIDLEDLLADVSDFYKKKGDFERAAFFIMRG	—	—
2803	Asp	Bacillus pumilus strain B4107	subtilis	MNKRVKMNFMSDKSIKKLLHSWYTMLKHRHFSKAEEIKKTLLKYKRKLSKKQELYFHYQLMLFRHQLWMNQTEDLEKLKHELLPHKDDMNEELQYYFYFFLGLYESLKSDQNDAIHYLEKAEERLPLLNDELEEAEFHFRTSGVYYNNRYSLLSIRHIQKAMDIFAKHGDIHSIYRCKIVLALNYSDQKKYKEAEDIFIEIIDYVKKIDDQELLGIVYYDAGFIQSRQNRHKEALEYFKKALRLPAYRKSAHSYVSCLYETVRSCFKENLTDEGMKYIQKGLKEAVASQFDILRMKFQILSLLYSQTPKADEQIATLVTCLERKEAWIDLEDLLADVSDFYKKKGDFERAAFFIMRG	—	—
2807	Ser	Bacillus pumilus strain B4107	subtilis	MTELIASQEVGNMLNTWNLAIQKGDLSAAIEMQDDIDKAIEQMEENQDILLYYQLLSFRLKLKLQNISKNLDKPFFERNAPDEKEEKTNKLMSYYFYFYNGIYHDYLQDYDKALSYFRIAEKKLAYVDDEIEKAEFHYKLAVLFYDLKMTFLSKYHAQIACDTFNAHESYIKRQINCRMLHALNLIDQFEYEKASELFNEAENMIRSINDNHLIIHLYYSMGFLESKRENAEKASAFFRRTLSYEEIEQQMLLKMRCLYELARIEVSNQSNEVIEWVDLGISLSEQVNHHIFQIKFKLLKELLYETNDTQQANISNLCAELEERRVWVDLEEILVDVAKYLEEKGLLQQSLSYYKRALHASQFVGKGVN	MKDFTLKNETNNTLYAKRKGLFSLFFDCFFCVNCTCSINHRVIPRPLASIFF	SRGSSGG
1741	Asp	Bacillus pumilus strain Fairview	subtilis	MNKRVKMNFMSDKSIKKLLHSWYTMLKHRHFSKAEEIKKTLLKYKRKLSKKQELYFHYQLMLFRHQLWMNQTEDLEKLKHELLPHKDEMNEELQYYFYFFLGLYESLKSDQNDAIHYLEKAEERLPLLDDELEEAEFHFRTSGVYYNNRYSLLSIRHVQKAMDIFAKHGDIHSIYRCKIVLALNYSDQKKYKEAEDIFIEIIDYVKKIDDQELLGIVYYDAGFIQSRQNHHKEALEYFKKALRLPAYRKSAHSYVSCLYETVRSCFKENLTDEGMKYIQKGLKEAVASQFDILRMKFQILSLLYSQTPKADEQIATLVTCLERKEAWIDLEDLLADVSDFYKKKGDFERAAFFIMRG	—	—
2820	Asp	Bacillus pumilus strain MTCC B6033	subtilis	MNKRVKMNFISDKSIKKLLHSWYTMLKHRHFSKAEEIKTSLTKYKRRLSKKQKLHLHYQLMLFRHQLWMNQTEDLEKLKHELMLHKDQMNDQLQYYFYFFLGLYESLKSDQNDAIHYLEKAEEKLPLLDDELEEAEFHFRTSGVYYNNRYSLLSIRHVEKAMDIFAKHGDIHSIYRCKIVLALNFSDQKKYEEAEAILIEIIEYVKMIDDQELLGIVYYDAGFIKSRQNRHKEALEYFKKALRLPAYRKSAHSYVSCLYETVRSCFKENLTDEGMKYIQKGLKEAVDAQFDLLRIKFQILFLLYSQTPKADEQIATLVTCLERKEAWIDLEDLLADVSDFYKKKGDFERAAFFIMRG	—	—
1744	Asp	Bacillus safensis VK	subtilis	MNKRVKMNFMSDKSIKKLLHSWYTMLKHRHFSKAEEIKKTLLKYKRKLSKKQELYFHYQLMLFRHQLWMNQTEDLEKLKHELLPHKDDMNEELQYYFYFFLGLYESLKSDQNDAIHYLEKAEERLPLLDDELEEAEFHFRTSGVYYNNRYSLLSIRHVQKAMDIFAKHGDIHSIYRCKIVLALNYSDQKKYKEAEDIFIEIIDYVKKIDDQELLGIVYYDAGFIQSRQNRHKEALEYFKKALRLPAYRKSAHSYVSCLYETVRSCFKENLTDEGMKYIQKGLKEAVASQFDILRMKFQILSLLYSQTPKADEQIATLVTCLERKEAWIDLEDLLADVSDFYKKKGDFERAAFFIMRG	—	—
1770	His	Bacillus sonorensis L12	subtilis	MAAKIVDEKIGNMLNEWYKSLKENKLTKASEWQKVIEMLLPQIKENRHLSHYFELLDSRFTQLTEHFNRSGHVLQEGVHTKTDHMLQYYFYFFSGMYQFDQKNFLKAIDFFRITEQKLANIDDEIEKAEFHYHLSIVYYKIRQNYFSLSHAEKAFDSFKAHGSYLAKTLKCEMVIAANEADLEHDEKAEQLYKHALKEAASLDPLTESNACFHLGICYERRNLLSGAKRYIERAAVIHEQQHSMFAVRSTYMLSRINYKLNLHHEARKWYWKSLEWADKENEPIYKVKLGIICSLYERHDLLAVETALQQLKDQKLWSDVADLTLQAAFYHKTRGDSDIAVKYFEEACKAKDQMLALIEESSSPASTRGSTIA	—	—
1778	Asp	Bacillus sonorensis L12	subtilis	MKVVASVDVANLINTWYVHIKKREVSQAIELRDRIVKLFDEMEEDQDVLLYFNLLDYRFRVLMEDIAGKEPSLPPSAEDKAKTDGMLRYYYFLFKGMYESAKNNYSQALMCFRVAERMLDKVEDEIEKAEFHYKLGNLYYFTKTTLLSFHHLSIAKSIYQAYEEYKIQSINCTVLLALNYIDDGRIMRAENMLKACADRLIKMNEYHLLSAVYYDLGFLKIQEDKHTEAIQYFNKSFETNDLKKNAPIMYLQCIYESARSNYKLGNVDKALEWVQKGFEFSQETNNINFSLKFSVLNTCYTAPLDGVDQVKEFINRLEARKAYVDIEALAEDVAYVYIALKNYKVSTYFLEKAIKSGKLTGKEVL	MKKLAVTVFITATLGLVLAGATGFLNETFHTDNTINLLASRGAGS	SRGAGS
1781	His	Bacillus sonorensis NBRC 101234 = KCTC 13918	subtilis	MAAKIVDEKIGNMLNEWYKSLKENNLTKASEWRKVIEMLLPQIKENRHLSHYFELLDSRFTQLTEHFNRSGHVLQEGVHTKTDHMLQYYFYFFSGMYQFDQKNFLKAIDFFRITEQKLANIDDEIEKAEFHYYLSIVYYKIRQNYFSLSHAEKALDSFKAHGSYLAKTLKCEMVIAANEADLEHDEKAEQLYKHALKEAASLDPLTESNACFHLGICYERRNLLSGAKRYIERAAVIHEQQHSMFAVRSTYMLSRINYKLNLHHEARKWYWKSLEWADKENEPIYKVKLGIICSLYERHDLLAVETALQQLKDQKLWSDVADLTLQAAFYHKTRGDSDIAVKYFEEACKAKDQMLALIEESSSPASTRGSTIA	—	—
1815	Thr	Bacillus sp. 7_6_55CFAA_CT2	cereus	MGAYIMSVSVKGNEQLTSLLNDWYRSMLSQQVIKATNLKKKIDEKISKLSIEPNQEHQDQNLLLYYSLLEFRYKVLTDSLGIQQNSFDTISDYDMPTDQFLQFYYHFFKSIHSTFISNYTEAEEHYKLAEKILVAIPDEIEHAEFYYRIATFYHHTYNNLASIEYANKSRAIFSKYEGYEVKTAFCNSLLGGCCIYLKQYEQAEEYLHCAIDLLQKNREEDSLLYVKNTMGWLYSDQSMSTLAIRHLSEVTEKIPTHFKAIFLQAKEHYKLGEQSTASQLIDKGLQICREIHNEEYTHHFSILKKLNENIPLEELEKIIQEGILYFEEEELWEYVVEYAELFATKCRQLENHQKVSDYFHICYQARQKSIAKGVLK	MLSSKTKINRKRSVKIMKKISLLLSSIAFIGVLTVGIFQFSKTDQLATHGHYPAPSYSVGDYGGAPPQI	?
1844	Asp	Bacillus sp. BT1B_CT2	subtilis	VGGLTMKAAASVNVANLINQWYVHIKKRDVSNAVELRDRIKGLLNVMEEDQDVLLYFNLLDYRFRVLMEDVAGEPQLPPIAEDKAKTDGLLRYYYFLFKGMYESARSNYSKALNCFRVAERQLDNVEDEIEKAEFHYKLGNLYYFTKTTLLSFHHLSIAKSIYRAYEEYKTQSINCTVLLALNYIDDGRLTRAENMLKSCAERLIKMGDNHLLAAVYYDLGFLKIQEDKHEEALEYFDLSFKTDDIEKNAPIMYMQCIYESARSTYKIGEVDKALKWVHLGFEFAQKTDNINFSLKFSILNICYSAPIEGVPQVKEFIEMLEEREAYVDIEALAEDVANVYSSLNNYKYST	MKKLIVTAFLTASLGLVLTSAADFLAESIQTADSVTLLASRGAGS	SRGAGS
1858	Asp	Bacillus sp. CPSM8 SM8.a5.	subtilis	VGGLTMKTVASVNVANLINQWYVHIKKRDVSNAVELRDRIKGLLNVMEEDQDVLLYFNLLDYRFRVLMEDVAGEPQLPPIAEDKAKTDGLLRYYYFLFKGMYESARSNYSKALNCFRVAERQLDNVEDEIEKAEFHYKLGNLYYFTKTTLLSFHHLSIAKSIYRAYEEYKTQSINCTVLLALNYIDDGRLTRAENMLKSCAERLIKMGDIHLLAAVYYDLGFLKIQEDKHEEALEYFDLSFKTDDIEKNAPIMYMQCIYESARSTYKIGEVDKALKWVHLGFEFAQKTNNINFSLKFSILNICYSAPLEGVPQVKEFIEMLEEREAYVDIEALAEDVANVYSSLNNYKYSTYFLEKAIKSSKLTGKEVL	MKKLIVTAFLTASLGFVLTSAADFLAESIQTADSVTLLASRGAGS	SRGAGS
1882	Thr	Bacillus sp. GeD10 WGS project CAVI00000000 data	cereus	MNDWYRAMLSQQVIKATNLKKKIDEKINKLSIEPDQEHQDQNLLLYYSLLEFRYKVLTDSLGIQQNSFDTISDYDMPTDQFLQFYYHFFKSIHSTFISNYTEAEEHYKLAEKILVAIPDEIEHAEFYYRIATFYHHTYNNLASIEYANKSRAIFSKYEGYEVKTAFCNSLLGGCCIYLKQYEQAEEYLHCAIDLLQKNREEDSLLYVKNTMGWLYSDQSMSTLAIRHLSEVTEKIPTHFKAIFLQAKEHYKLGEQSTASQLIDKGLQICREIHNEEYTHHFSILKKLNENIPLEELEKIIQEGILYFEEEELWEYVVEYAELFATKCRQLENHQKVSDYFHICYQARQKSIAKGVLK	—	—
1888	Thr	Bacillus sp. H1a	cereus	MGEYIMSVSVKGNEQLTSLLNDWYRSMLSQQVIKATNLKKKIDEKINKLSIESNQERQDQNLLLYYSLLEFRYTVLTDSLGIQQNIFDTISDYDMPTGQFLRFYYHFFKSIHATFITNYTEAKEHYKLAEMILVDIPDEIEHAEFYYRIATFYHHTYNMLSSIEYANKSRAIFSKYEGYEVKTAFCNSLLGGCCIYLKQYEQAEEYLNSAIDLLKKNKEEDSLLYVRSTIGWLYSDQSMSTLAIRHLSEVTDKIPTHFKAIFLQAKEHYKLGEQSTASKLIDKGLQICRGIHNEEYIHHFLILKRLNENIPLEELETIIQEGILYFEKEELWEYVVEYAELFATKCRQLENHKKVSDYFHICYQARRKSIEKGVLK	MLSSKTKINRKRSVKIMKKISLLLSGFAFIGALTVGISQFSKTDQFATHGHYPAPSYSVGDYGGSPQQI	?
1894	Thr	Bacillus sp. H1m	cereus	MGAYIMSVSVKGNEQLTSLLNDWYRSMLSQQVIKATNLKKKIDEKISKLSTEPNQEHQDQNLLLYYSLLEFRYNVLTDSLGIQQNSFDAISDYDMPTDHFLRFYYHFFKSIHSTFISNFTEAEEHYKLAEKILVDIPDEIEHAEFYYRIATFYHHTYNMLASIEYANKSRVIFSKYEGYEVKTAFCNSLLGGCCIYLKQYEQAEEYLQCAIDLLQKNKVEDSLLYVKSTMGWLYSDQSMSTLAIRHLSEVTEKIPTHFKAIFLQAKEHYKLGEQSTASKLIVKGLKICREIHNEEYMHHFFILKSLNENIPLEELEKIIQEGILYFEKEELWEYVVEYAELFATKCRQLENHKKVSDYFHICYQARLKLIEKGVLK	—	—
1898	Ser	Bacillus sp. H1m	cereus	MLVIYRQRRRGYMSVHVIKKEEINLLLHEWYREIRSQNFSKAKELKQSIDTKVNSMEEDRKNTEFYSLVDFRFKMLSAEFYPHQSDISKNDLRKMKLDEAPSDESLLYYYHFFKASHATVNGDFKVAEKHYGIAESLLGNIQDPIEKAEFNFKLSSYYYHVCQPILVIQYATRARNTFEGLYGYSRKVAACDNVLGLACVKLNEFEQAEVYFMSSLDILKKQNEEELMLRVRHSLGVMYAEQNLSDLALRYLSEVSQKIPNHFRAIFLEARENLKLGKTKLAASLIEKGLIICNELEQKEYEHHFTILKEMNENVSAEELELAISKGIYFFNEVGLWQYVQEYAEKLAVKYHEEGNSIKSSEYFYLGYKEKEKGFQKGALK	MKRIISSSIGLIITVILLNGVNVSTDQSEVNTTSVIQYTHGEPWG	?
1900	Asp	Bacillus sp. HYC-10	subtilis	MNKRVKMNFMSDKSIKKLLHSWYTMLKHRHFSKAEEMKTTLLKYKRRLSKKQELYLHYQLMLFRHQLWMNQNEDLEKLKHELMQHKDQMNEELQYYFYFFLGLYESLKSDQHDAIHYLEKAEEKLPLLNDELEEAEFHFRTSGVYYNNRYSLLSIRHVQTAMDIFAKHGDVHSIYRCKIVLALNFSDQKKYEEAEAIFNEIIEYVKMIDDQELLGIVYYDAGFIQSRQNRHKEALEYFKKALRLPAYRKSAHSYVSCLYETVRSCFKENLTDEGMRYIQKGLKEAVDSQFDLLRIKFQILFLLYSQTPKADEQIANLVTCLERKEAWVDLEDLLADVSDFYKKKGDFERAAFFIMRG	—	—
1927	Asp	Bacillus sp. M 2-6 strain KACC 16563 241_1	subtilis	MNKRVKMNFISDKSIKKLLHSWYTMLKHRHFSKAEEIKTSLTKYKRRLSKKQELHLHYQLMLFRHQLWMNQTEDLEKLKHELMLHKDQMNDQLQYYFYFFLGLYESLKSDQNDAIHYLEKAEEKLPLLDDELEEAEFHFRTSGVYYNNRYSLLSIRHVEKAMNIFAKHGDIHSIYRCKIVLALNFSDQKKYEEAEAIFIEIIEYVKMIDDQELLGIVYYDAGFIKSRQNRHKEALEYFKKALRLPAYRKSAHSYVSCLYETVRSCFKENLTDEGMKYIQKGLKEAVDAQFDLLRIKFQILFLLYSQTPKADEQIATLVTCLERKEAWIDLEDLLADVSDFYKKKGDFERAAFFIMRG	—	—
2835	Asp	Bacillus sp. MSP5 4	subtilis	VGGLTMKTVASVNVANLINQWYVHIKKRDVSNAVELRGRIKGLLNVMEEDQDVLLYFNLLDYRFRVLMEDVAGEPQLPPIAEDKAKTDGLLRYYHFLFKGMYESARSNYSKALNCFRVAERQLDNVEDEIEKAEFHYKLGNLYYFTKTTLLSFHHLSIAKSIYRAYEEYKTQSINCTVLLALNYIDDGRLTRAENMLNSCAERLIKMGDNHLLAAVYYDLGFLKIQEDKHEEALKYFDLSFKTDDIEKNAPIMYMQCIYESARSTYKIGEVDKALKWVHLGFEFAQKTNNINFSLKFSILNICYSAPLEGVPQVKEFIEMLEEREAYVDIEALAEDVANVYSSLNNYKYSTYFLEKAIKSSKLTGKEVL	MKKLIVTAFLTASLGLVLTSAADFLAESIQTADSVTLLASRGAGS	SRGAGS
1940	Asp	Bacillus sp. NSP9.1	subtilis	MGGLSMNAVASVDVANLINTWYVHIKKREVSKAIELRDRIESLFGVMEEDQDVLLYFNLLDYRFRVLMEDVAGEPSLPPNAEDKAKTDNMLRYYYFLFKGMYESAKNNYSQALTFFRVAERQLDKVEDEIEKAEFHYKLGNLYYFTKTTLLSFHHLQMAKSIYQAYGEYKTQSINCTVLLALNYIDDGRLMRAENMLKSCADRLMKMGDNHLLAAVYYDLGFLKIQEDQHEEALEYFDLSFKTNDLKKNAPIMYMQCIYESARSTYKIGELDKAIKWVILGANFAQKTNNINFSLKFSVLNICYTVPLEGAEQVKELIGRLEKRKAYVDIEALAEDVAKVYSSLNHYKNSTYFLEKAIKSSKLTGKEVL	?	SRGAGS
1968	Asp	Bacillus sp. SB47	subtilis	VGGLTMKTVASVNVANLINQWYVHIKKRDVSNAVELRGRIKGLLNVMEEDQDVLLYFNLLDYRFRVLMEDVAGEPQLPPIAEDKAKTDGLLRYYHFLFKGMYESARSNYSKALNCFRVAERQLDNVEDEIEKAEFHYKLGNLYYFTKTTLLSFHHLSIAKSIYRAYEEYKTQSINCTVLLALNYIDDGRLTRAENMLNSCAERLIKMGDNHLLAAVYYDLGFLKIQEDKQEEALKYFDLSFKTDDIEKNAPIMYMQCIYESARSTYKIGEVDKALKWVHLGFEFAQKTNNINFSLKFSILNICYSAPLEGVPQVKEFIEMLEEREAYVDIEALAEDVANVYSSLNNYKYSTYFLEKAIKSSKLTGKEVL	MKKLIVTAFLTASLGLVLTSAADFLAESIQTADSVTLLASRGAGS	SRGAGS
2859	Asp	Bacillus sp. UNC125MFCrub1 1	subtilis	MSNLIASVDVANTLNKWYLHIKKREVSQAVELRDEIQDMLDEMEENQDVLLYFNILDYRFKVLMEDLVGQPTITESERVKTDDMLRFYFYLFKGMYESAKNNYSEALVLFRVAERQLDKVHDEIEKAEFHYKIGTLYYFNKVTLLSHHHLQTAKDIYKGHEGYSIQTINCNMLLALNLIDDGRLDKAEKMLLDCVERLIEKNDKRLLALAYYDLGFLKIQDDHHIEAIEYFNKAISADDLKQSAPVSYLQCAYEFARSSYKSNQLDQAISWVAEGKAFSKEQQNTNFILKFNILEKCYTTPQESSEDIKKELGLLEERKAYVDIEALAPDVASIYKKLNLYEESNYFLELALKSCTLIGKEVI	MYAYRKGGHMIMKKVMMMITTALLLGTILGMPVVQQTQSDVKDEIVLLSSRGAGS	SRGAGS
2863	Asp	Bacillus sp. UNC125MFCrub1 1	subtilis	MNKRVKMNFISDKSIKKLLHSWYTMLKHRHFSKAEEIKTSLTKYKRRLSKKQELHLHYQLMLFRHQLWMNQTEDLEKLKHELMLHKDRMNDQLQYYFYFFLGLYESLKSDQNDAIHYLEKAEEKLPLLDDELEEAEFHFRTSGVYYNNRYSLLSIRHVEKAMNIFAKHGDIHSIYRCKIVLALNFSDQKKYEEAEAIFIEIIEYVKMIDDQELLGIVYYDAGFIKSRQNRHKEALEYFKKALRLPAYRKSAHSYVSCLYETVRSCFKENLTDEGMKYIQKGLKEAVDAQFDLLRIKFQILFLLYSQTPKADEQIATLVTCLERKEAWIDLEDLLADVSDFYKKKGDFERAAFFIMRG	—	—
1984	Thr	Bacillus sp. WBUNB004	cereus	MGEYIVSVSVKGNEQLTSLLNDWYRSMLSQQVVKATNLKKKIDEKITKLSIESNQERQDQNLLLYYSLLEFRYTVLTDSLGIQQNSFDAISDYDMPTDHFLRFYYHFFKSIHSTFISSFTEAEEHYKLAEKILVNIPDEIEHAEFYYRIATFYHHTYNMLTAIEYANKSRAIFSKYEGYEVKTAFCNSLLGGCCIYLKQYEQAEEYLHCAIELLQKNKEEDSLLYVKSTMGWLYSDQSMSTLAIRHLSEVTEKIPTHFKAIFLQAKEHYKLGEQLAASKLIDRGLQICRGIHNEEYSYHFSILKRLNENIPLEELEKIIQEGILYFEQEELWEYVVEYAELFATKCRQLENHQKVSDYFHICYQARRKSIEKGVLK	MKKISLLLSGIAFIGILTVGISPLSKADQFATHGHYPVPTYSVGNHGGAPQQT	?
1995	Asp	Bacillus stratosphericus LAMA 585	subtilis	MNKRVKMNFISDKSIKKLLHSWYTMLKHRHFSKAEEIKTSLTKYKRRLSKKQELHLHYQLMLFRHQLWMNQTEDLEKLKHELMLHKDQMNDQLQYYFYFFLGLYESLKSDQNDAIHYLEKAEEKLPLLDDELEEAEFHFRTSGVYYNNRYSLLSIRHVEKAMDIFAKHGDIHSIYRCKIVLALNFSDQKKYEEAEAIFIEIIEYVKMIDDQELLGIVYYDAGFIKSRQNRHKEALEYFKKALRLPAYRKSAHSYVSCLYETVRSCFKENLTDEGMKYIQKGLKEAVDAQFDLLRIKFQILFLLYSQTPKADEQIATLVTCLERKEAWIDLEDLLADVSDFYKKKGDFERAAFFIMRG	—	—
2003	Asp	Bacillus stratosphericus LAMA 585	subtilis	MSNLIASVDVANNLNKWYLHIKKREVSQAVELRDEIQDMLDEMEENQDVLLYFNILDYRFKVLMEDLVGQPTITESERVKTDDMLRFYFYLFKGMYESAKNNYSEALVLFRVAERQLDKVHDEIEKAEFHYKIGTLYYFNKVTLLSHHHLQTAKDIYKGHEGYSIQTINCNMLLALNLIDDGRLEKAEKMLLDCVEKLIEKNDKRLLALAYYDLGFLKIQDDHHIEAIEYFNKAISADDLKQSAPVSYLQCAYEFARSSYKSNQLDQAISWVAEGKAFSKEQQNTNFILKFNILEKCYTTPQESSEDIKKELGLLEERKAYVDIEALAPDVASIYKKLNLYEESNYFLELALKSCTLIGKEVI	MYAYRKGGHMIMKKVMMMITTALLLGTILGMPAVQQTQADAKNEIVLLSSRGAGS	SRGAGS
2329	Thr	Bacillus subtilis B7-s	cereus	MEAYIMSVSVKGNEQLTSLLNDWYRSMLSQQVIKATNLKKKIDEKINKLSIEPDQEHQDQNLLLYYSLLEFRYKVLTDSLGIQQNSFDTISDYDMPTDQFLQFYYHFFKSIHSTFISNYTEAEEHYKLAEKILVAIPDEIEHAEFYYRIATFYHHTYNNLASIEYANKSRAIFSKYEGYEVKTAFCNSLLGGCCIYLKQYEQAEEYLHCAIDLLQKNREEDSLLYVKNTMGWLYSDQSMSTLAIRHLSEVTEKIPTHFKAIFLQAKEHYKLGEQSMAGQLIDKGLQICREIHNEEYTHHFSILKKLNENIPLEELEKIIQEGILYFEEEELWEYVVEYAELFATKCRQLENHQKVSDYFHICYQARQKSIAKGVLK	—	—
P	Thr	Bacillus subtilis NCIB 3610	subtilis	MSVSDLIPYHYVTTDINHWYVVIKQGRVEKAKEMKRKVEKEFDMMEKNEKVAVYLQLLKLRHEIMLSYLEPDSVKNIDGVYSDLKKTRENMAPESLTNTIEFYYNFFTGMYHFRTRDLVIALTYYREAEKYLDLLDANANTDKAEFYFKVSEVYYYMKETHFSMNYAQRAYSIFKEQKDAQGNLTYGKEMVQCQFVIFGNWLDKMCYEDALETAEKALKDALEIGEQHLIGSAHFTVGLCYNNLEELDNAEKHFQIAYEIHKDRKHIYESKAIFNLAYVKAKKNDLKAALELYQEGQKVAARHNNQEVTEKLKLVKGLYLSFDLQTLREVFKFFEEKNLYGDMEEYAVAVADFLTNKEDRHDAVDFYQMAIEARKQIQRGKHLNEKM*	MKKCKIAICLALLLGIVGVSSASYALSEQSTYKVADRAAT	DRAAT
2975	Tyr	Bacillus subtilis subsp niger strain PCI 246 DK44	subtilis	VGWVLHEQKIPSAIVGNKLNQWYRLIREFEVSEAEALKLAVKEELDVMEENQDLLLYFSLLEFRHELMLSVFLPEGSIEADRSLSELLEQIEANQQKLTGLLDYYYYFFRGMYEYRNREIMDAIASYQKAESMLYVVEDKIEKAEFYYKLAEIYCDLHQTFFSMNYANQAMDIYKQFELYGIRRAECAFIFARNLMRVSQFDKAVEHLQSVLRQADELGKSRLKAASFYYLGKCSAKENKLEEAVSFFQQAAAVSDAGQTRSFKLKSILGLTHIRFRQGLVQDAAVLFEQGMQLAKDTNNQAALSAFQTINGLYIKNDPILVVNAFHELELRKLYAVLEELAWETAAVYHKREQHQDAVFFYNKAIEVQKLMQENIVFKTAAL	—	—
2979	Asp	Bacillus subtilis subsp niger strain PCI 246 DK44	subtilis	MKEIASVDVANLINRWYVHIRKREISAAVELRDEILAILDHMEEDQDLLVYFNLLDYRFKVLMEDISSREPVLSNEEKAKTDDMLRFYFFLFKGMFESAKNNYSHALSLFRMAEKQLDSVYDEIEKAEFHYKLGSLYYFTKTTLLSFHHLSTAKDIYKGHDGYEKQVINCTMLLALNYIDDGRLETAEQMLKDCVEKLIKADDKHLLSLAYYDLGFLKIQEDKHNEAIHFFDTAFKTDDLKRNAPIAYLQCVYESARSNYKIGETPKALEWIKEGIEFSEDINNTNFSLKFSILNLCYSKPVEGLAQIKAHIDKLEARQAYVDIEALAVDVANVYSSLNNYKESTYFLEKAIKSSNLTGKEVI	MKKIVIAAFITVSLGFILVTSTLSPEADRHQTFNKGGESIAVASRGAGS	SRGAGS
2367	Thr	Bacillus thuringiensis BMB171	cereus	MGAYIMSVSVKGNEQLTSLLNDWYRAMLSQQVIKATNLKKKIDEKINKLSIEPDQEHQDQNLLLYYSLLEFRYKVLTDSLGIQQNSFDTISDYDMPTDQFLQFYYHFFKSIHSTFISNYTEAEEHYKLAEKILVAIPDEIEHAEFYYRIATFYHHTYNNLASIEYANKSRAIFSKYEGYEVKTAFCNSLLGGCCIYLKQYEQAEEYLHCAIDLLQKNREEDSLLYVKNTMGWLYSDQSMSTLAIRHLSEVTEKIPTHFKAIFLQAKEHYKLGEQSTASQLIDKGLQICREIHNEEYTHHFSILKKLNENIPLEELEKIIQEGILYFEEEELWEYVVEYAELFATKCRQLENHQKVSDYFHICYQARQKSIAKGVLK	—	—
2377	Ser	Bacillus thuringiensis Bt407	cereus	MLVIYRQRRRGYMSVHVIKKEEINLLLHEWYREIRSQNFSKAKELKQSIDTKVNSMEEDRKNTEFYSLVDFRFKMLSAEFYPHQSDISKNDLRKMKLDEAPSDESLLYYYHFFKASHATVNGDFKVAEKHYGIAESLLGNIQDPIEKAEFNFKLSSYYYHVCQPILVIQYATRARNTFEGLYGYSRKVAACDNVLGLACVKLNEFEQAEVYFMSSLDILKKQNEEELMLRVRHSLGVMYAEQNLSDLALRYLSEVSQKIPNHFRAIFLEARENLKLGKTKLAASLIEKGLIICNELEQKEYEHHFTILKEMNENVSAEELELAISKGIYFFNEVGLWQYVQEYAEKLAVKYHEEGNSIKSSEYFYLGYKEKEKGFQKGALK	—	—
2547	Ser	Bacillus thuringiensis Bt407	cereus	MLVIYRQRRRGYMSVHVIKKEEINLLLHEWYREIRSQNFSKAKELKQSIDTKVNSMEEDRKNTEFYSLVDFRFKMLSAEFYPHQSDISKNDLRKMKLDEAPSDESLLYYYHFFKASHATVNGDFKVAEKHYGIAESLLGNIQDPIEKAEFNFKLSSYYYHVCQPILVIQYATRARNTFEGLYGYSRKVAACDNVLGLACVKLNEFEQAEVYFMSSLDILKKQNEEELMLRVRHSLGVMYAEQNLSDLALRYLSEVSQKIPNHFRAIFLEARENLKLGKTKLAASLIEKGLIICNELEQKEYEHHFTILKEMNENVSAEELELAISKGIYFFNEVGLWQYVQEYAEKLAVKYHEEGNSIKSSEYFYLGYKEKEKGFQKGALK	MKRIISSSIGLIITVILLNGVNVSTDQLKVNTTSVIQYTHGEPWG	?
2521	Thr	Bacillus thuringiensis HD-771	cereus	MGAYIMSVSVKGNEQLTSLLNDWYRAMLSQQVIKATNLKKKIDEKINKLSIEPDQEHQDQNLLLYYSLLEFRYKVLTDSLGIQQNSFDTISDYDMPTDQFLRFYYHFFKSIHSTFISNYTEAEEHYKLAEKILVAIPDEIEHAEFYYRIATFYHHTYNNLASIEYANKSRAIFSKYEGYEVKTAFCNSLLGGCCIYLKQYEQAEEYLHCAIDLLQKNREEDSLLYVKNTMGWLYSDQSMSTLAIRHLSEVTEKIPTHFKAIFLQAKEHYKLGEQSTASQLIDKGLQICRKIHNEEYTHHFSILKRLNENIPLEELEKIIQEGILYFKEEELWEYVVEYAELFATKCRQLENHQKVSDYFHICYQARQKSIAKGVLK	—	—
2534	Thr	Bacillus thuringiensis HD-789	cereus	MGAYIMSVSVKGNEQLTSLLNDWYRAMLSQQVIKATNLKKKIDEKINKLSIEPDQEHQDQNLLLYYSLLEFRYKVLTDSLGIQQNSFDTISDYDMPTDQFLRFYYHFFKSIHSTFISNYTEAEEHYKLAEKILVAIPDEIEHAEFYYRIATFYHHTYNNLASIEYANKSRAIFSKYEGYEVKTAFCNSLLGGCCIYLKQYEQAEEYLHCAIDLLQKNREEDSLLYVKNTMGWLYSDQSMSTLAIRHLSEVTEKIPTHFKAIFLQAKEHYKLGEQSTASQLIDKGLQICRKIHNEEYTHHFSILKRLNENIPLEELEKIIQEGILYFKEEELWEYVVEYAELFATKCRQLENHQKVSDYFHICYQARQKSIAKGVLK	—	—
2473	Thr	Bacillus thuringiensis IBL 200	cereus	MGAYIMSVSVKGNEQLTSLLNDWYRAMLSQQVIKATNLKKKIDEKINKLSIEPDQEHQDQNLLLYYSLLEFRYKVLTDSLGIQQNSFDTISDYDMPTDQFLRFYYHFFKSIHSTFISNYTEAEEHYKLAEKILVAIPDEIEHAEFYYRIATFYHHTYNNLASIEYANKSRAIFSKYEGYEVKTAFCNSLLGGCCIYLKQYEQAEEYLHCAIDLLQKNREEDSLLYVKNTMGWLYSDQSMSTLAIRHLSEVTEKIPTHFKAIFLQAKEHYKLGEQSTASQLIDKGLQICRKIHNEEYTHHFSILKRLNENIPLEELEKIIQEGILYFEEEELWEYVVEYAELFATKCRQLENHQKVSDYFHICYQARQKSIAKGVLK	—	—
2490	Thr	Bacillus thuringiensis IBL 4222	cereus	MGAYIMSVSVKGNEQLTSLLNDWYRAMLSQQVIKATNLKKKIDEKINKLSIEPDQEHQDQNLLLYYSLLEFRYKVLTDSLGIQQNSFDTISDYDMPTDQFLRFYYHFFKSIHSTFISNYTEAEEHYKLAEKILVAIPDEIEHAEFYYRIATFYHHTYNNLASIEYANKSRAIFSKYEGYEVKTAFCNSLLGGCCIYLKQYEQAEEYLHCAIDLLQKNREEDSLLYVKNTMGWLYSDQSMSTLAIRHLSEVTEKIPTHFKAIFLQAKEHYKLGEQSTASQLIDKGLQICRKIHNEEYTHHFSILKRLNENIPLEELEKIIQEGILYFKEEELWEYVVEYAELFATKCRQLENHQKVSDYFHICYQARQKSIAKGVLK	—	—
2539	Thr	Bacillus thuringiensis MC28	cereus	MGEYIMSVSVKENEQLTSLLNDWYRSMLSQQVIKATNLKKKIDEKISKLSIEPNQERQDQNLLLYYSLLEFRYTVLTDSLGIQQNSFDAISDYDMPSDHFLRFYYHFFKSIHSTFISNYTEAEEHYKLAEKLLVDIPDEIEHAEFYYRIATFYHHTYKMVASIEYANKSRAIFSKYEGYKVKTAFCNSLLGGCCIYLKQYEQAEEYLYSAIDLLKINKEVDSLLYVKSTIGWLYSDQSMSTLAIRHLSEVTDKIPTHFKAIFLQAKEHYKLGEQSIASTLIDKGLKICREIHNEEYIHHFFILKRLNENIPLEELEKIIQEGILYFEKEELWEYVVEYAELFATKCRQLENHKKVSDYFHICYQARRKSIEKGVLI	MKKISLLLSGIAFIGVLTVGISQYSKTDQLATHGHYPTPSYSVGDYGGAPQQI	?
2441	Thr	Bacillus thuringiensis serovar andalousiensis BGSC 4AW1	cereus	MGEYIVSVSVKGNEQLTSLLNDWYRSMLSQQVVKATNLKKKIDEKITKLSIESNQERQDQNLLLYYSLLEFRYTVLTDSLGIQQNSFDAISDYDMPTDHFLRFYYHFFKSIHSTFISSFTEAEEHYKLAEKILVNIPDEIEHAEFYYRIATFYHHTYNMLAAIEYANKSKAIFSKYEGYEVKTAFCNSLLGGCCIYLKQYEQAEKYLHCAIELLQKNKEEDSLLYVKSTMGWLYSDQSMSTLAIRHLSEVTEKIPTHFKAIFLQAKEHYKLGEQSAASKLIDRGLQICRGIHNEEYTHHFSILKRVNENIPLEELEKIIQEGILYFEQEELWEYVVEYAELFATKCRQFENHQKVSDYFHICYQARRKSIEKGVLK	MLSSKTKINRKRSVKIMKKISLLLSGIAFIGILTVGISPLSKADQFATHGHYPVPTYSVGDHGGAPQQT	?
2435	Thr	Bacillus thuringiensis serovar berliner ATCC 10792	cereus	MGAYIMSVSVKENEQLTALLNDWYRSMLSQQVIKATNLKKKIDEKISKLSTEPNQEHQDQNLLLYYSLLEFRYNVLTDSLGIQQNSFDAISDYDMPADHFLRFYYHFFKSIHSTFISNYTEAEEHYKLAEKILVDIPDELEQAEFYYRIATFYHHTYNMLASIEYANKSRAIFSKYEGYEVKTAFCNSLLGGCCIYLKQYEQAEEYLQSAIDLLQKNKEEDSLLYVKSTMGWLYSDQSMSTLAIRHLSEVTEKIPTHFKAIFLQAKEHYKLGEQSTASKLIVKGLKICREIHNEEYLHHFFILKRLNENIPLEELEKIIQEGILYFEKEELWEYVVEYAELFATKCRQLENHKKVSDYFHICYQARRKLIEKGVLK	MLSSKTKINRKRSIEIMKKISLLLSGIAFIGTLMVGISQFSKTDQLATHGHYPTPSYSVGDYGGAPPQI	?
2436	Ser	Bacillus thuringiensis serovar berliner ATCC 10792	cereus	MLVIYRQRRRGYMSVHVIKKEEINLLLHEWYREIRSQNFSKAKELKQSIDTKVNSMEEDRKNTEFYSLVDFRFKMLSAEFYPHQSDISKNDLRKMKLDEAPSDESLLYYYHFFKASHATVNGDFKVAEKHYGIAESLLGNIQDPIEKAEFNFKLSSYYYHVCQPILVIQYATRARNTFEGLYGYSRKVAACDNVLGLACVKLNEFEQAEVYFMSSLDILKKQNEEELMLRVRHSLGVMYAEQNLSDLALRYLSEVSQKIPNHFRAIFLEARENLKLGKTKLAASLIEKGLIICNELEQKEYEHHFTILKEMNENVSAEELELAISKGIYFFNEVGLWQYVQEYAEKLAVKYHEEGNSIKSSEYFYLGYKEKEKGFQKGALK	—	—
2513	Ser	Bacillus thuringiensis serovar chinensis CT-43	cereus	MLVIYRQRRRGYMSVHVIKKEEINLLLHEWYREIRSQNFSKAKELKQSIDTKVNSMEEDRKNTEFYSLVDFRFKMLSAEFYPHQSDISKNDLRKMKLDEAPSDESLLYYYHFFKASHATVNGDFKVAEKHYGIAESLLGNIQDPIEKAEFNFKLSSYYYHVCQPILVIQYATRARNTFEGLYGYSRKVAACDNVLGLACVKLNEFEQAEVYFMSSLDILKKQNEEELMLRVRHSLGVMYAEQNLSDLALRYLSEVSQKIPNHFRAIFLEARENLKLGKTKLAASLIEKGLIICNELEQKEYEHHFTILKEMNENVSAEELELAISKGIYFFNEVGLWQYVQEYAEKLAVKYHEEGNSIKSSEYFYLGYKEKEKGFQKGALK	MKRIISSSIGLIITVILLNGVNVSTDQLKVNTTSVIQYTHGEPWG	?
2454	Thr	Bacillus thuringiensis serovar huazhongensis BGSC 4BD1	cereus	MGAYIMSVSVKGNEQLTSLLNDWYRSMLSQQVIKATNLKKKIDEKINKLSIEPDQEHQDQNLLLYYSLLEFRYKVLTDSLGIQQNSFDTISDYDMPTDQFLQFYYHFFKSIHSTFISNYTEAEEHYKLAEKILVAIPDEIEHAEFYYRIATFYHHTYNNLASIEYANKSRAIFSKYEGYEVKTAFCNSLLGGCCIYLKQYEQAEEYLHCAIDLLQKNGEEDSLLYVKNTMGWLYSDQSMSTLAIRHLSEVTEKIPTHFKAIFLQAKEHYKLGEQSTANQLIDKGLQICRKIHNEEYTHHFSILKRLNENIPLEELEKIIQEGILYFEEEELWEYVVEYAELFATKCRQLENHQKVSDYFHICYQARQKSIAKGVLK	—	—
2559	Thr	Bacillus thuringiensis serovar kurstaki str. HD73	cereus	MGAYIMSVSVKGNEQLTSLLNDWYRSMLSQQVIKATNLKKKIDEKINKLSIEPNQEHQDQNLLLYYSLLEFRYKVLTDSLGIQQNSFDTISDYDMPTDQFLQFYYHFFKSIHSTFISNYTEAEEHYKLAEKILVAIPDEIEHAEFYYRIATFYHHTYNNLASIEYANKSRAIFSKYEGYEVKTAFCNSLLGGCCIYLKQYEQAEEYLHCAIDLLQKNREEDSLLYVKNTMGWLYSDQSMSTLAIRHLSEVTEKIPTHFKAIFLQAKEHYKLGEQSTASQLIDKGLQICREIHNEEYTHHFSILKKLNENIPLEELEKIIQEGILYFEEEELWEYVVEYAELFATKCRQLENHQKVSDYFHICYQARQKSIAKGVLK	MLSSKTKINRKRSVKIMKKISLLLSSIAFIGVLTVGIFQFSKTDQLATHGHYPAPSYSVGDYGGAPPQI	?
2415	Thr	Bacillus thuringiensis serovar kurstaki str. T03a001	cereus	MGAYIMSVSVKGNEQLTSLLNDWYRSMLSQQVIKATNLKKKIDEKINKLSIEPNQEHQDQNLLLYYSLLEFRYKVLTDSLGIQQNSFDTISDYDMPTDQFLQFYYHFFKSIHSTFISNYTEAEEHYKLAEKILVAIPDEIEHAEFYYRIATFYHHTYNNLASIEYANKSRAIFSKYEGYEVKTAFCNSLLGGCCIYLKQYEQAEEYLHCAIDLLQKNREEDSLLYVKNTMGWLYSDQSMSTLAIRHLSEVTEKIPTHFKAIFLQAKEHYKLGEQSTASQLIDKGLQICREIHNEEYTHHFSILKKLNENIPLEELEKIIQEGILYFEEEELWEYVVEYAELFATKCRQLENHQKVSDYFHICYQARQKSIAKGVLK	MLSSKTKINRKRSVKIMKKISLLLSSIAFIGVLTVGIFQFSKTDQLATHGHYPAPSYSVGDYGGAPPQI	?
2446	Thr	Bacillus thuringiensis serovar pondicheriensis BGSC 4BA1	cereus	MGEYIVSVSVKGNEQLTSLLNDWYRSMLSQQVVKATNLKKKIDEKITKLSIESNQERQDQNLLLYYSLLEFRYTVLTDSLGIQQNSFDAISDYDMPTDHFLRFYYHFFKSIHSTFISSFTEAEEHYKLAEKILVNIPDEIEHAEFYYRIATFYHHTYNMLAAIEYANKSKAIFSKYEGYEVKTAFCNSLLGGCCIYLKQYEQAEEYLHCAIELLQKNKEEDSLLYVKSTMGWLYSDQSMSTLAIRHLSEVTEKIPTHFKAIFLQAKEHYKLGEQSAASKLIDRGLQICRGIHNEEYTHHFSILKRVNENIPLEELEKIIQEGILYFEQEELWEYVVEYAELFATKCRQFENHQKVSDYFHICYQARRKSIEKGVLK	MLSSKTKINRKRSVKIMKKISLLLSGIAFIGILTVGISPLSKADQFATHGHYPVPTYSVGDHGGAPQQT	?
2463	Thr	Bacillus thuringiensis serovar pulsiensis BGSC 4CC1	cereus	MGEYIVSVSVKGNEQLTSLLNDWYRSMLSQQVVKATNLKKKIDEKITKLSIESNQERQDQNLLLYYSLLEFRYTVLTDSLGIQQNSFDAISDYDMPTDHFLRFYYHFFKSIHSTFISSFTEAEEHYKLAEKILVNIPDEIEHAEFYYRIATFYHHTYNMLAAIEYANKSKAIFSKYEGYEVKTAFCNSLLGGCCIYLKQYEQAEEYLHCAIELLQKNKEEDSLLYVKSTMGWLYSDQSMSTLAIRHLSEVTEKIPTHFKAIFLQAKEHYKLGEQSAASKLIDRGLQICRGIHNEEYTHHFSILKRVNENIPLEELEKIIQEGILYFEQEELWEYVVEYAELFATKCRQFENHQKVSDYFHICYQARRKSIEKGVLK	MLSSKTKINRKRSVKIMKKISLLLSGIAFIGILTVGISPLSKADQFATHGHYPVPTYSVGDHGGAPQQT	?
2396	Thr	Bacillus thuringiensis serovar sotto str. T04001	cereus	MGAYIMSVSVKGNEQLTSLLNDWYRAMLSQQVIKATNLKKKIDEKINKLSIEPDQEHQDQNLLLYYSLLEFRYKVLTDSLGIQQNSFDTISDYDMPTDQFLRFYYHFFKSIHSTFISNYTEAEEHYKLAEKILVAIPDEIEHAEFYYRIATFYHHTYNNLASIEYANKSRAIFSKYEGYEVKTAFCNSLLGGCCIYLKQYEQAEEYLHCAIDLLQKNREEDSLLYVKNTMGWLYSDQSMSTLAIRHLSEVTEKIPTHFKAIFLQAKEHYKLGEQSTASQLIDKGLQICRKIHNEEYTHHFSILKRLNENIPLEELEKIIQEGILYFKEEELWEYVVEYAELFATKCRQLENHQKVSDYFHICYQARQKSIAKGVLK	—	—
2565	Thr	Bacillus thuringiensis serovar thuringiensis str. IS5056	cereus	MLVIYRQRRRGYMSVHVIKKEEINLLLHEWYREIRSQNFSKAKELKQSIDTKVNSMEEDRKNTEFYSLVDFRFKMLSAEFYPHQSDISKNDLRKMKLDEAPSDESLLYYYHFFKASHATVNGDFKVAEKHYGIAESLLGNIQDPIEKAEFNFKLSSYYYHVCQPILVIQYATRARNTFEGLYGYSRKVAACDNVLGLACVKLNEFEQAEVYFMSSLDILKKQNEEELMLRVRHSLGVMYAEQNLSDLALRYLSEVSQKIPNHFRAIFLEARENLKLGKTKLAASLIEKGLIICNELEQKEYEHHFTILKEMNENVSAEELELAISKGIYFFNEVGLWQYVQEYAEKLAVKYHEEGNSIKSSEYFYLGYKEKEKGFQKGALK	MKRIISSSIGLIITVILLNGVNVSTDQLKVNTTSVIQYTHGEPWG	?
2388	Ser	Bacillus thuringiensis serovar thuringiensis str. T01001	cereus	MLVIYRQRRRGYMSVHVIKKEEINLLLHEWYREIRSQNFSKAKELKQSIDTKVNSMEEDRKNTEFYSLVDFRFKMLSAEFYPHQSDISKNDLRKMKLDEAPSDESLLYYYHFFKASHATVNGDFKVAEKHYGIAESLLGNIQDPIEKAEFNFKLSSYYYHVCQPILVIQYATRARNTFEGLYGYSRKVAACDNVLGLACVKLNEFEQAEVYFMSSLDILKKQNEEELMLRVRHSLGVMYAEQNLSDLALRYLSEVSQKIPNHFRAIFLEARENLKLGKTKLAASLIEKGLIICNELEQKEYEHHFTILKEMNENVSAEELELAISKGIYFFNEVGLWQYVQEYAEKLAVKYHEEGNSIKSSEYFYLGYKEKEKGFQKGALK	—	—
2391	Thr	Bacillus thuringiensis serovar thuringiensis str. T01001	cereus	MGAYIMSVSVKENEQLTALLNDWYRSMLSQQVIKATNLKKKIDEKISKLSTEPNQEHQDQNLLLYYSLLEFRYNVLTDSLGIQQNSFDAISDYDMPADHFLRFYYHFFKSIHSTFISNYTEAEEHYKLAEKILVDIPDELEQAEFYYRIATFYHHTYNMLASIEYANKSRAIFSKYEGYEVKTAFCNSLLGGCCIYLKQYEQAEEYLQSAIDLLQKNKEEDSLLYVKSTMGWLYSDQSMSTLAIRHLSEVTEKIPTHFKAIFLQAKEHYKLGEQSTASKLIVKGLKICREIHNEEYLHHFFILKRLNENIPLEELEKIIQEGILYFEKEELWEYVVEYAELFATKCRQLENHKKVSDYFHICYQARRKLIEKGVLK	MLSSKTKINRKRSIEIMKKISLLLSGIAFIGTLMVGISQFSKTDQLATHGHYPTPSYSVGDYGGAPPQI	?
2356	Ser	Bacillus thuringiensis str. Al Hakam	cereus	MFSRFIFVIILVIYRQRRRGYMSVHVIKKEEITLLLHDWYREIRSQNFVKAKELKQSIDTKINSMEENQKNTEFYSLLDFRFKMLSAEFYPHQSDISKNDLRKMKLDEAPSDESLLYYYHFFKASHATVNGDFKVAEKHYGIAESLLENIQDPIEKAEFNFKLSSYYYHVCQPILVIQYATRARNIFEGLYGYSRKVAACDNVLGLACVKLNEFEQAEVYFMSSLDILKKQNEEELMLRVRHSLGVMYAEQNLSDLALRYLSEVSQKIPNHFRAIFLEARENLKLGKTKLAASLIEKGLVICNELEQKEYEHHFTILKGMNENVSAEELELAISKGISFFNEVGLWQYVQEYAEKLAVKYHREGNSMKSSEYFYLGYKEKEKGFQKGALK	MKRMISSSIGFIITLVLLNGVNVSTDQTKVNTTSVIQYTHGEPWG	?
2359	Thr	Bacillus thuringiensis str. Al Hakam	cereus	MGEYIVSVSVKGNEQLTSLLNDWYRSMLSQQVVKATNLKKKIDEKITKLSIESNQERQDQNLLLYYSLLEFRYTVLTDSLGIQQNSFDAISDYDMPTDHFLRFYYHFFKSIHSTFISSFTEAEEHYKLAEKILVNIPDEIEHAEFYYRIATFYHHTYNMLAAIEYANKSRAIFSKYEGYEVKTAFCNSLLGGCCIYLKQYEQAEEYLHCAIELLQKNREEDSLLYVKSTMGWLYSDQSMSTLAIRHLSEVTEKIPTHFKAIFLQAKEHYKLGGQLAASKLIDKGLQICRGIHNEEYTHHFSILKRLNENIPLEELEKIIQEGILYFEQEELWEYVVEYAELFATKCRQLENHQKVSDYFHICYQARRKSIEKGVLK	MKKISLLLSGIAFIGVLTLGISQFSKADQFATHGHYPAPTYSVGDHGGAPQQT	?
